# Supplementary material for: The small Cajal body-specific RNA 15 (SCARNA15) directs p53 and redox homeostasis via selective splicing in cancer cells
Source: NAR Cancer. 2021 Jul 9;3(3):zcab026. doi: 10.1093/narcan/zcab026 (PMC8271217; doi:10.1093/narcan/zcab026)
Supplement: zcab026_Supplemental_Files [file zcab026_supplemental_files.zip]

Archive with 3 entries (3 files):
- Supplementary Figures_NARC-2021-007R_no highlights.pdf
- Supplementary Table S1 List of primers and oligos.xlsx
- Supplementary Table S2 RNA-sequencing SCARNA15-KO cells (ASE and DEG).xlsx
