# Supplementary material for: The small Cajal body-specific RNA 15 (SCARNA15) directs p53 and redox homeostasis via selective splicing in cancer cells
Source: NAR Cancer. 2021 Jul 9;3(3):zcab026. doi: 10.1093/narcan/zcab026 (PMC8271217; doi:10.1093/narcan/zcab026)
Supplement: zcab026_Supplemental_Files [file zcab026_supplemental_files.zip › Supplementary Table S1 List of primers and oligos.xlsx]

## Sheet: Fluidigm
	Accession number	Forward primer 5´->3´	Reverse primer 5´->3´	Product size
SCARNA1	NR_002997	CAGCACTTGATACTAACCGAGC	CCCAGCTATCACAACACATCAC	75 bp
SCARNA2	NR_003023	CTCCTCCCGCTTACACTTTGA	GCTTTTCATTTCGGGTCGGC	77 bp
SCARNA3	NR_002998	TTTGTCTACAGATTGCAGCGA	TCCTAAGCCAGACAGAGACCT	60 bp
SCARNA4	NR_003005	AGACTTTGCTGATACATTCCTCCT	TCAGCCCTGTGATACTCTTCAG	76 bp
SCARNA5	NR_003008	TGAATGTCACGGTCCCTTTGT	GCTGCTCCATGATCCCATAC	95 bp
SCARNA6	NR_003006	CCTCATTCTGTGTTCCTCCGT	TGACTAAGCTGTTGGATGCCA	63 bp
SCARNA7	NR_003001	TGGGTGTTGAATGTTGTATGACTG	CATAGCCACCACAAGCACAC	126 bp
SCARNA8	NR_003009	GCTCTACTTGTCACCATGCC	TCACTCAATTCGTCCCGGTC	65 bp
SCARNA9	NR_023358	TCTGCTTTTAGTGAAGTGGATCA	AGACTGGAAAGACTTCTGATGCT	68 bp
SCARNA10	NR_004387	GGCTGTTGTGATTCAGTTGG	CTGTATCGCCCACCAAGATT	81 bp
SCARNA11	NR_003012	CTGGCCTATTTTTCTGCTCCC	GGAATTGCTGTGTGTCCTGC	69 bp
SCARNA12	NR_003010	GGCTGATGAGACTAAGGCGA	TTACAGTGGGGAGTCATGGC	126 bp
SCARNA13	NR_003002	ATCTGTAGTCTTGGAGCCGC	TTCTGCAAGTCTGGTGTGCT	61 bp
SCARNA14	NR_004388	GTGACTGTTCCTGGTATTGATTGC	TGTGACTGTCTATGGTTGCACT	61 bp
SCARNA15	NR_003011	AATGAAAAGGTAGATAGAACAGGTC	TGCTGTTGGTAGATAAGTAGGTC	69 bp
SCARNA16	NR_003013	AGCCCAACCCTGACCTAAAG	GCTGCTAGAATGCTCACACC	87 bp
SCARNA17	NR_003003	CGGTGATTGTAGTAGGCTAGGG	TAAGGAAAATACTGCGGGCTCA	74 bp
SCARNA18	NR_003139	TGCATGTGGAAATGTCTGCTTC	AGCCCTGAGAACTCCTTTGTT	85 bp
SCARNA20	NR_002999	GGTCCCTGTTCTCCTTAGCC	GTCCTGACGACGATCCTC	64 bp
SCARNA21	NR_003000	TCAGCCGAGCCTAGAGTAGA	TTGCTTCAACGCCCCTCC	60 bp
SCARNA23	NR_003007	TTATTCAGTTTCTTCTCAAGGTGAA	GGAACGACCCACCCTTTTTAC	104 bp
SNORA79	NR_003021	TGACTGTTCTTCCTGTTGCCT	TGATGACCTAAAATCCTAATGCCA	52 bp
SNORD7	NR_003037	GCGATGATGAGTGAAGTAGAGC	TCAAAGCCAACAGTGAAGCA	60 bp
SNORD8	NR_002916	CCAATGATGAGTTGCCATGC	AACACTGCCCTACCTGGTG	50 bp
SNORD9	NR_003029	CCCTGTGATGAGTTGCCATG	CCCCTCAGCATTTACGAGAA	102 bp
SNORD10	NR_002604	CTACTTCCCAGGGCTGTTGT	CAAAGACTGATCCTTTGCCCA	60 bp
SNORD94	NR_004378	GTGATGATTGGCGCAGGG	GCAGGACAAAGGAGAAACACA	75 bp
RNU1	NR_004430	CCATGATCACGAAGGTGGTTT	ATGCAGTCGAGTTTCCCACAT	101 bp
RNU6ATAC	NR_023344	GAGAGAAGGTTAGCACTCCCC	CGTGTTGTCAGGCCCGAG	60 bp
RUNV1.2A	NR_145576	GCAGGGGAGATAACGTGACC	GGTCAGCACATCCGGAGTAC	77 bp
SNORD46	NR_000024	GTGGTTGTGGCCGTCTT	GACAAGTCCTTGCATTGGC	55 bp
ACA16 (SNORA16A)	NR_003035	GGCCCTTATCGAAGCTGCA	CGGCGACCGTCAAGGA	86 bp
RN7SK	NR_001445	AGGGTTGATTCGGCTGATCT	CTCTATCGGGGATGGTCGT	119 bp

## Sheet: RT-qPCR
RT-qPCR
Gene	Accession number	Forward primer 5´->3´	Reverse primer 5´->3´	Product size	Location	Notes
SCARNA15	NR_003011	AATGAAAAGGTAGATAGAACAGGTC	TGCTGTTGGTAGATAAGTAGGTC	69 bp		Same as fluidigm
SCARNA15_WT and mut		GCTGACTCTGCTTTTAGCCTC	TGCTGTTGGTAGATAAGTAGGTC	93bp
SCARNA15_mut		AATGAAAAGGTAGATACTTGAGGTC	TGCTGTTGGTAGATAAGTAGGTC	69 bp
RNU2	NR_002716	TTCTCGGCCTTTTGGCTAAG	CTCCCTGCTCCAAAAATCCA	110 bp
RN7SK	NR_001445	AGGGTTGATTCGGCTGATCT	CTCTATCGGGGATGGTCGT	119 bp		Same as fluidigm
5.8S rRNA	NR_003285	GGTGGATCACTCGGCTCGT	GCAAGTGCGTTCGAAGTGTC	102 bp
SNHG21	NR_110097	TCAGAGATTATGAAGGCACAAACC	GTCTGCTCCACTTGACTATAAGC	60 bp
DKC1	NM_001363	GCCGAAGCAGCAAAAACT	TCTTCTTTTCCTTCTTGATCAACTG	100 bp	exon-exon
p53	NM_000546	CTATGAGCCGCCTGAGGTTG	TGATGATGGTGAGGATGGGC	110 bp	exon-exon
p21 (CDKN1A)	NG_009364	TCTGGAGGGGTGTGGCT	CTGAGTGTCCAGGAAAGGGG	74 bp	3'UTR
GADD45A	NM_001924	GGAGGAAGTGCTCAGCAAAG	ATCTCTGTCGTCGTCCTCGT	136 bp	exon-exon
BBC3	NM_001127240	GACGACCTCAACGCACAGTA	CTGGGTAAGGGCAGGAGTC	113 bp	exon-exon
SOD2	NM_000636	TGGGGTTGGCTTGGTTTCAA	CAGCAGTGGAATAAGGCCTGT	102 bp	exon-exon
AIFM2	NM_001198696	CAACCTGGTGATTCTCTGCAC	GCTAGTCTGCTCTCAAACGCT	75 bp	exon-exon
TP53INP1	NM_033285	GCCCAAGTAGTCCCAGAGTG	CCAGAAAAGTTGTATGAGCAGCA	93 bp	exon-exon
c-MYC	NM_002467	CACCACCAGCAGCGACTC	TGTGAGGAGGTTTGCTGTGG	140bp	exon-exon
Actin (ACTB)	NM_001101	TCAAGATCATTGCTCCTCCTGAG	ACATCTGCTGGAAGGTGGACA	87 bp	exon-exon

## Sheet: All others
sgRNA for CRISPR
SCARNA15_guide4	ATTGCTGTTGGTAGATAAGT
PCR for SCARNA15 genomic locus
	Forward primer 5´->3´	Reverse primer 5´->3´
SCARNA15 genomic	CAGTTGTTGTGCCCAGGTCAT	GTTCAGCTACCAGACTGCACTATA
Isoform specific PCR
	Forward primer 5´->3´	Reverse primer 5´->3´
PTP4A3_AS	GCAAGGTAGTGGAAGACTGGC	TTTGAACCGCAGCCTCTGTTT	176-251 bp	VastDB HsaEX0050909
E2F3_AS	AGCCCCTCCAGAAACAAGACT	AGAGATCGCTGATGCCTTCCT	250-386 bp	VastDB HsaEX0021407
ATRX_AS	CAAGTGGAAGTGGCAGTGACA	GAGCTGGGCTGCTTGGATTAG	168-242 bp	VastDB HsaEX0007234
HIPK2_AS	TCCACCAACCTGACCATGAC	TGCATTTTCCATTCGCACCG	237-318 bp
KAT6A_AS	GTGTCAGTTTGGGGCATCTCC	ACAAAACAGAATGCCACCCCA	245-377 bp	VastDB HsaEx0041381
NCOR1_AS	CACACTGCATGAAGCTCCCAA	GAGAGTCCTCTGGCCACATCT	297-525bp	VastDB HsaEX0042115
Northern blot probe	Note: *N is LNA base
SCARNA15_probe	AA*GAC*CTG*TTC*TAT*CTA*CCT
U6_probe	GCAGGGGCCATGCTAATCTTCTCTGTATCG
TERRA_probe	(TAACCC)5
Primer extension RT primer
U2_SD114 [91-115] mod	CTCCCTGCTCCAAAAATCCATTTAA
