# Supplementary material for: The small Cajal body-specific RNA 15 (SCARNA15) directs p53 and redox homeostasis via selective splicing in cancer cells
Source: NAR Cancer. 2021 Jul 9;3(3):zcab026. doi: 10.1093/narcan/zcab026 (PMC8271217; doi:10.1093/narcan/zcab026)
Supplement: zcab026_Supplemental_Files [file zcab026_supplemental_files.zip › Supplementary Table S2 RNA-sequencing SCARNA15-KO cells (ASE and DEG).xlsx]

## Sheet: ASE
Event Region	Gene Name	Target Exon	Event Type	number of replicates (WT)	number of replicates (KO)	Exon Type	Reference Transcript	dPSI (%) (KO/WT)	T-test p-value	FDR (BH)	PSI of replicates (WT)	PSI of replicates (KO)
1:108950449-108963360	CLCC1	1:108962309-108962469	SE	3	3	-	ENST00000369976.5	13.3	0.00466793	0.701238	34.0579710144928|33.3333333333333|27.5167785234899	46.6666666666667|42.9752066115703|45.1612903225806
1:151017905-151018556	PRUNE	1:151018467-151018669	A3SS	3	3	-	ENST00000271620.7	15.74	0.00211312	0.633264	45.4545454545455|47.3684210526316|44.1860465116279	64.9122807017544|57.8947368421053|61.4285714285714
1:154273336-154273961	HAX1	1:154273599-154273749	IR	3	3	-	ENST00000477780.2	-30.24	0.00612849	0.713257	87.5|82.6086956521739|85.2941176470588	61.2903225806452|59.5238095238095|43.859649122807
1:164812150-164821536	PBX1	1:164820072-164820184	SE	3	3	-	ENST00000420696.6	10.07	0.00788043	0.755752	27.5590551181102|27.8195488721804|29.4117647058824	36.318407960199|36.4238410596026|42.2459893048128
1:168004794-168038370	DCAF6	1:168022988-168023047	SE	3	3	-	ENST00000367843.7	14.27	0.00504708	0.713257	30.6930693069307|25.8823529411765|33.1838565022422	44.6494464944649|46.3414634146341|41.5807560137457
1:18875504-18877207	ALDH4A1	1:18876315-18876467	SE	3	3	-	ENST00000290597.9	-10.02	0.000384038	0.441978	95.0819672131148|96.2962962962963|96.2264150943396	86.6666666666667|86.6666666666667|84.2105263157895
1:204532247-204538208	MDM4	1:204537459-204537497	SE	3	3	-	ENST00000463049.5	-15.62	0.00228463	0.638128	38|31.0606060606061|35.5555555555556	17.4825174825175|19.4174757281553|20.863309352518
1:204532247-204538208	MDM4	1:204537430-204537497	SE	3	3	-	ENST00000367182.7	-27.47	0.00230129	0.638128	66|59.8484848484849|56.2962962962963	37.7622377622378|28.1553398058252|33.8129496402878
1:204532247-204546796	MDM4	1:204538209-204538308	SE	3	3	-	ENST00000507825.3	14.71	0.000551037	0.498525	11.7924528301887|11.7924528301887|12.6760563380282	24.1935483870968|27.0676691729323|29.1390728476821
1:20779912-20787194	HP1BP3	1:20780345-20780540	SE	3	3	-	ENST00000438032.5	13.23	0.00152976	0.633264	64.0243902439024|65.7754010695187|66.1157024793389	77.8801843317972|81.5642458100559|76.1702127659574
1:20779912-20780349	HP1BP3	1:20780345-20780540	A5SS	3	3	-	ENST00000312239.9	10.11	0.00643106	0.717905	71.1111111111111, 74.3589743589744, 73.3009708737864	80.9523809523809, 86.3636363636364, 81.7733990147783
1:21478197-21479348	NBPF3	1:21478144-21478307	A5SS	3	3	NMD	ENST00000318220.10	-12.62	0.00271934	0.640856	86.2068965517241|85.1851851851852|89.3617021276596	75.609756097561|75.8620689655172|71.4285714285714
1:28564835-28571175	TRNAU1AP	1:28567294-28567413	SE	3	3	-	ENST00000373830.4	-12.92	0.00796839	0.755752	99.3150684931507|98.5294117647059|96.2962962962963	85.1851851851852|80.8219178082192|89.375
1:30936743-30941150	PUM1	1:30936643-30936835	A3SS	3	3	-	ENST00000257075.9	-19.87	0.000158595	0.322788	100|100|99.4764397905759	78.7878787878788|78.2894736842105|82.7956989247312
1:35269086-35325359	ZMYM4	1:35295927-35295988	SE	3	3	-	ENST00000441447.1	11.09	0.00359588	0.656798	40.9090909090909|38.0434782608696|37.1621621621622	47.2527472527472|50|52.1367521367521
1:39848098-39853969	TRIT1	1:39850119-39850261	SE	3	3	NMD	ENST00000492612.6	-12.17	0.00205004	0.633264	51.685393258427|52.6315789473684|54.3859649122807	42.5287356321839|41.9354838709677|37.719298245614
1:67424960-67425082	SERBP1	1:67424888-67424977	A3SS	3	3	-	ENST00000361219.10	10.9	0.00260125	0.640856	55.3337696335079|50.6997742663657|52.8521903561298	65.6959813628422|62.6748251748252|63.2162661737523
1:7737571-7738297	CAMTA1	1:7737959-7738482	A3SS	3	3	-	ENST00000303635.11	23.21	0.0045326	0.696132	56.25|47.3684210526316|45.1612903225806	75|68.4210526315789|75
10:102862873-102864961	BORCS7	10:102862933-102863729	IR	3	3	-	ENST00000339834.9	-20.31	0.00932444	0.783449	88.8888888888889|93.75|90	62.5|73.6842105263158|75.5102040816327
10:49942301-49952125	TIMM23B	10:49945032-49945090	SE	3	3	-	ENST00000374098.6	12.1	0.00488602	0.713257	68.3673469387755|68.1818181818182|62.6984126984127	80.3418803418803|76.6233766233766|78.5714285714286
10:5712919-5720543	FAM208B	10:5717659-5717750	MXE	3	3	-	ENST00000480839.6	-12.04	0.00531176	0.713257	66.6666666666667|73.8916256157635|70.3081232492997	58.5956416464891|56.9721115537849|59.1752577319588
10:73802777-73803188	NDST2	10:73803009-73803081	SE	3	3	-	ENST00000639645.1	-16.74	0.00111622	0.633264	59.4936708860759|62.1621621621622|60.2564102564103	47.4358974358974|41.2698412698413|43
10:93894161-93906251	SLC35G1	10:93898570-93906385	A3SS	3	3	-	ENST00000483386.5	25.73	0.0041763	0.68116	50|40|41.6666666666667	75|64.2857142857143|69.5652173913043
10:93906386-93908027	SLC35G1	10:93907099-93909830	A3SS	3	3	NMD	ENST00000483386.5	-22.04	0.00145303	0.633264	58.3333333333333|60|64.5161290322581	40|41.9354838709677|34.7826086956522
10:96132671-96133582	ZNF518A	10:96133556-96133648	A3SS	3	3	-	ENST00000316045.9	-10.57	0.00458263	0.69826	25.5813953488372|30.5555555555556|29.1666666666667	17.2413793103448|16.3636363636364|20
11:124623234-124626903	TBRG1	11:124624931-124625001	SE	3	3	NMD	ENST00000529543.5	-16.02	0.00506031	0.713257	47.2727272727273|50|50.6329113924051	29.0322580645161|38.2352941176471|32.5842696629214
11:12864901-12879707	TEAD1	11:12878889-12878900	SE	3	3	-	ENST00000334310.10	-10.58	0.00639822	0.716564	9.09090909090909|11.1111111111111|15.3846153846154	1.0752688172043|0|2.77777777777778
11:2402136-2402450	TSSC4	11:2402148-2402293	IR	3	3	-	ENST00000496468.1	-24.21	8.46166e-05	0.265626	76.4705882352941|81.25|77.7777777777778	53.8461538461538|53.8461538461538|55.1724137931034
11:3360566-3370974	ZNF195	11:3361743-3361889	SE	3	3	-	ENST00000005082.13	-19.49	0.000324901	0.441978	50|44.4444444444444|46.4	28.3783783783784|27.1428571428571|26.8571428571429
11:67391983-67392231	RAD9A	11:67392079-67392160	IR	3	3	-	ENST00000541132.1	-20.65	0.00598565	0.713257	20|27.7777777777778|28.5714285714286	0|9.52380952380952|4.8780487804878
11:93729531-93729613	CEP295	11:93729611-93729781	A3SS	3	3	-	ENST00000531404.1	-13.55	0.00180223	0.633264	31.6455696202532|30.6122448979592|33.7209302325581	20.3125|15.2777777777778|19.7530864197531
12:31089152-31091718	DDX11	12:31089886-31090094	SE	3	3	NMD	ENST00000542129.5	10.54	0.00503285	0.713257	26.1363636363636|31.9148936170213|29.4605809128631	39.5437262357414|41.2955465587045|38.2978723404255
12:39320014-39325838	KIF21A	12:39321348-39322882	SE	3	3	NMD	ENST00000547108.5	-10.06	0.00839134	0.760934	63.6363636363636|57.6470588235294|60.5839416058394	51.4492753623188|48.2758620689655|51.9607843137255
12:50016716-50025397	RACGAP1	12:50025373-50025434	A5SS	3	3	-	ENST00000548824.5	-12.69	0.0068746	0.726362	17.6470588235294|18.1818181818182|13.0434782608696	4.54545454545455|0|6.25
12:57517425-57517705	DDIT3	12:57517269-57517438	A3SS	3	3	-	ENST00000346473.7	-15.45	0.000855069	0.623641	87.378640776699|83.9506172839506|83.9285714285714	69.7674418604651|67.3469387755102|71.7948717948718
12:6548826-6549755	IFFO1	12:6549476-6549484	SE	3	3	-	ENST00000336604.8	17.77	0.00639801	0.716564	30.0970873786408|21.3114754098361|23.4567901234568	44.578313253012|45.1219512195122|38.4615384615385
12:6600357-6600533	CHD4	12:6600217-6600395	A3SS	3	3	-	ENST00000544040.6	-13.44	0.00770065	0.750422	64.7457627118644|71.6417910447761|62.9508196721312	53.3834586466165|53.7444933920705|51.877133105802
13:37045374-37047534	SUPT20H	13:37045247-37045376	A3SS	3	3	-	ENST00000356185.7	-10.7	0.00442941	0.691252	37.5|33.8461538461538|35.4838709677419	22.0779220779221|27.2727272727273|25.3731343283582
14:102224795-102232534	MOK	14:102225095-102226408	SE	3	3	NMD	ENST00000559138.5	10.81	0.000450366	0.47412	0|0|2.85714285714286	11.4285714285714|12.5|11.3636363636364
14:103679519-103685637	KLC1	14:103684986-103685036	SE	3	3	-	ENST00000445352.8	-12.06	0.00391662	0.672927	94.2028985507246|93.5483870967742|94	78.0952380952381|84.9462365591398|82.5242718446602
14:30874535-30874972	COCH	14:30874592-30874915	IR	3	3	-	ENST00000644874.1,ENST00000555117.2,ENST00000475087.5	13.95	0.00279304	0.640856	64.7058823529412|63.9344262295082|58.6666666666667	74.5454545454545|77.7777777777778|76.8292682926829
14:31453345-31457282	RP11-176H8.1	14:31457029-31457376	A5SS	3	3	NMD	ENST00000547760.1	18.17	0.00389959	0.672927	65.9090909090909|67.5|58.8888888888889	80.188679245283|85.1351351351351|81.4814814814815
14:44945929-44961845	KLHL28	14:44961597-44961967	A5SS	3	3	-	ENST00000556500.1	15.74	0.00551501	0.713257	9.52380952380952|0|3.44827586206897	20.8333333333333|20.8333333333333|18.5185185185185
14:70978649-71009633	PCNX1	14:70988569-71009724	A3SS	3	3	-	ENST00000439984.7	13.86	0.00238054	0.638128	6.66666666666667|2.38095238095238|5.47945205479452	19.4444444444444|15.6862745098039|20.9677419354839
14:92088818-92096092	ATXN3	14:92093746-92093831	MXE	3	3	NMD	ENST00000554350.5	-10.74	0.000863656	0.623641	54.1666666666667|55.2380952380952|52.6785714285714	43.9252336448598|41.4285714285714|44.5054945054945
14:92088818-92096092	ATXN3	14:92093252-92093318	MXE	3	3	-	ENST00000554040.5	10.4	0.0042451	0.682765	45.8333333333333|42.8571428571429|45.5357142857143	56.0747663551402|57.1428571428571|52.1978021978022
14:94081450-94096886	IFI27L1	14:94096856-94096965	A3SS	3	3	-	ENST00000554544.5	13.25	0.00318918	0.655259	10, 12.6760563380282, 15.1515151515152	23.6842105263158, 28.6624203821656, 25.2173913043478
14:94081450-94100738	IFI27L1	14:94096887-94096965	SE	3	3	-	ENST00000557218.5	-10.06	0.000872654	0.623641	88.5714285714286|90.6976744186046|88.0165289256198	79.6116504854369|77.5|80
15:65452103-65456224	DPP8	15:65454263-65454415	SE	3	3	-	ENST00000300141.10	12.7	0.00203884	0.633264	69.3333333333333|66.6666666666667|63.265306122449	79.2452830188679|79.5454545454545|78.5714285714286
15:89683949-89690576	PEX11A	15:89686431-89686546	SE	3	3	-	ENST00000300056.7	11.5	0.00444804	0.691252	84.4660194174757|85.2631578947368|85.2631578947368	96.2962962962963|100|93.1818181818182
15:99228733-99249416	TTC23	15:99241365-99241559	MXE	3	3	NMD	ENST00000459771.5	22.72	0.00747214	0.747227	56.8965517241379|57.7777777777778|58.3333333333333	74|78.0487804878049|89.1304347826087
16:13926757-13930709	ERCC4	16:13928122-13928235	SE	3	3	NMD	ENST00000574194.1	-12.99	0.00370044	0.661293	57.9545454545455|60.9756097560976|54.639175257732	46.9565217391304|43.2098765432099|44.4444444444444
16:14998406-15006393	PDXDC1	16:15004187-15004333	SE	3	3	-	ENST00000569715.5	-10.48	0.00912973	0.779813	54.4303797468354|59.6153846153846|58.4507042253521	47.4093264248705|44.1269841269841|49.5098039215686
16:1783037-1787676	NUBP2	16:1786757-1786955	MXE	3	3	-	ENST00000565987.5	-34.04	0.00227428	0.638128	76.8115942028985|67.2839506172839|78.2101167315175	42.6229508196721|33.1168831168831|44.4444444444444
16:1783037-1787676	NUBP2	16:1786738-1786955	MXE	3	3	-	ENST00000563136.5	-20.38	0.00323036	0.655259	43.9613526570048|43.2098765432099|52.1400778210117	23.4972677595628|25.974025974026|28.7037037037037
16:1783037-1787676	NUBP2	16:1786537-1786955	SE	3	3	-	ENST00000565603.5	-23.52	0.0089729	0.774277	70.5314009661836|69.7530864197531|83.2684824902724	48.0874316939891|49.3506493506493|55.5555555555556
16:1786656-1787676	NUBP2	16:1786537-1786955	A5SS	3	3	-	ENST00000565603.5	-30.8	0.00845499	0.760934	64.2857142857143, 61.6822429906542, 78.1065088757396	32.8, 34.020618556701, 44.8529411764706
16:29446923-29454015	RP11-345J4.5	16:29446802-29447026	A3SS	3	3	NMD	ENST00000568556.1	25.9	0.00145015	0.633264	29.8245614035088, 21.1009174311927, 31.5384615384615	54.7297297297297, 52.1739130434783, 53.2467532467532
16:29444500-29454015	RP11-345J4.5	16:29446802-29447026	SE	3	3	NMD	ENST00000568556.1	12.12	1.27264e-05	0.150034	56.4516129032258|54.9738219895288|55.8823529411765	67.5555555555556|68.1318681318681|67.9824561403509
16:29444500-29454015	RP11-345J4.5	16:29446802-29446922	SE	3	3	-	ENST00000569622.5	-21	0.00250174	0.640856	78.494623655914|85.8638743455497|78.921568627451	56.8888888888889|63.7362637362637|59.6491228070175
16:3458182-3482501	NAA60	16:3476222-3476337	SE	3	3	NMD	ENST00000573345.5	13.08	0.00880525	0.771305	13.953488372093|21.2121212121212|21.2765957446809	29.5454545454545|32.258064516129|33.8709677419355
16:3458182-3483362	NAA60	16:3482502-3482598	SE	3	3	-	ENST00000570551.5	-15.38	0.00321654	0.655259	80.6451612903226|81.5789473684211|81.6666666666667	62.2222222222222|70.4545454545455|65.0793650793651
16:3749684-3757287	CREBBP	16:3751726-3751836	SE	3	3	-	ENST00000570939.2	15.71	0.0044398	0.691252	56.25|50|50.8771929824561	67.3913043478261|65.2173913043478|71.6417910447761
16:86552293-86555168	MTHFSD	16:86554645-86554751	SE	3	3	-	ENST00000381214.9	-13.44	0.00217493	0.636015	86.7924528301887|84|83.6734693877551	74.6031746031746|69.2307692307692|70.3125
16:89112247-89120800	ACSF3	16:89114339-89114487	SE	3	3	-	ENST00000317447.8	-10.47	0.000307686	0.441978	81.8181818181818|82.4074074074074|81.25	72.0430107526882|72.3214285714286|69.6969696969697
17:16065692-16070164	NCOR1	17:16067894-16068121	SE	3	3	-	ENST00000458113.6	19.96	0.0003893	0.441978	76.056338028169|81.5384615384615|81	100|98.4848484848485|100
17:16065695-16070164	NCOR1	17:16067894-16068121	SE	3	3	-	ENST00000268712.7	18.28	1.29561e-05	0.150034	82.0689655172414|80.327868852459|81.2807881773399	100|98.5294117647059|100
17:16068116-16070164	NCOR1	17:16067894-16068121	A3SS	3	3	-	ENST00000268712.7	19.77	2.58796e-05	0.16247	78.2608695652174, 80.6451612903226, 80.2083333333333	100, 98.4126984126984, 100
17:35106482-35119110	RAD51D	17:35106988-35107122	MXE	3	3	-	ENST00000590016.5	-26.26	0.00345856	0.656495	69.4915254237288|71.1111111111111|76.1194029850746	48.8372093023256|50.5376344086022|38.5542168674699
17:35824100-35833906	TAF15	17:35824078-35824198	A5SS	3	3	-	ENST00000603777.5	-37.76	0.00566229	0.713257	67.1641791044776|79.6296296296296|78.2051282051282	34.4086021505376|48.3333333333333|28.9719626168224
17:35844369-35846905	TAF15	17:35844477-35845038	SE	3	3	-	ENST00000604841.5	-13.71	0.00327665	0.655259	92.0792079207921|95.6043956043956|98	78.8461538461538|82.6086956521739|83.0985915492958
17:44322529-44322807	SLC25A39	17:44322419-44322552	A3SS	3	3	-	ENST00000377095.9	15.43	0.000883262	0.623641	14.4893111638955|19.6531791907514|17.5847457627119	33.5341365461847|33.5483870967742|30.9294871794872
17:50547286-50548282	SPATA20	17:50547720-50547767	SE	3	3	-	ENST00000006658.10	-19.58	0.00729545	0.737197	83.3333333333333|76.6666666666667|70.2702702702703	58.8235294117647|57.1428571428571|55.5555555555556
17:80215139-80220225	SGSH	17:80217032-80217227	SE	3	3	-	ENST00000570923.1	18.28	0.00864184	0.765433	45.8333333333333|45.8333333333333|56	65|70.8333333333333|66.6666666666667
17:82445961-82450699	C17orf62	17:82446623-82446692	SE	3	3	-	ENST00000580560.5	-14.12	0.0057846	0.713257	68.4210526315789|77.4193548387097|71.875	58.3941605839416|58.7628865979381|58.2089552238806
17:82445961-82450699	C17orf62	17:82446623-82446696	SE	3	3	-	ENST00000581196.5	-13.62	0.00654143	0.720067	68.4210526315789|77.4193548387097|71.875	59.1240875912409|58.7628865979381|58.955223880597
17:82445961-82447579	C17orf62	17:82446623-82448053	A5SS	3	3	-	ENST00000578895.5	-11.58	0.000445244	0.47412	97.5, 96, 93.8775510204082	84.0425531914894, 83.8235294117647, 84.7826086956522
18:54361949-54362770	C18orf54	18:54361643-54362431	A5SS	3	3	-	ENST00000382911.8	-24.83	0.000122037	0.29442	83.3333333333333|85.7142857142857|87.5	62.962962962963|60|59.0909090909091
18:62157809-62163530	PIGN	18:62161133-62161226	SE	3	3	-	ENST00000590765.5	-15.43	0.00432441	0.689774	63.2911392405063|67.1052631578947|68.0555555555556	52.0833333333333|53.6842105263158|46.3917525773196
18:79154556-79193182	ATP9B	18:79176813-79176907	SE	3	3	-	ENST00000307671.12	13.98	0.0028694	0.640856	75.609756097561|71.7391304347826|75	84.6153846153846|89.1891891891892|90.4761904761905
19:10795440-10798485	DNM2	19:10797380-10797518	MXE	3	3	-	ENST00000389253.8	13.74	0.00595359	0.713257	30.4635761589404|27.5423728813559|30.0632911392405	47.9166666666667|40.7547169811321|40.625
19:10795440-10798485	DNM2	19:10796061-10796199	MXE	3	3	-	ENST00000355667.10	-13.64	0.00626233	0.713257	69.5364238410596|72.4576271186441|69.620253164557	52.0833333333333|59.2452830188679|59.375
19:12670612-12672846	WDR83	19:12670711-12670821	SE	3	3	NMD	ENST00000547481.5	15.79	0.00902011	0.775779	49.1803278688525|54.3859649122807|56.5573770491803	70.5882352941177|64.2857142857143|72.6190476190476
19:29942665-29985222	URI1	19:29971193-29971227	SE	3	3	-	ENST00000392271.5	11.62	0.00945044	0.783449	53.2663316582915|56.7961165048544|59.2783505154639	71.5328467153285|65.7534246575342|66.9039145907473
19:35266679-35266967	LSR	19:35266739-35266835	IR	3	3	-	ENST00000597446.1	12.99	0.0057975	0.713257	75.8620689655172|69.7674418604651|76.271186440678	89.2857142857143|86.2068965517241|85.3658536585366
19:35739627-35740379	AD000671.6	19:35739710-35740088	SE	3	3	NMD	ENST00000589807.1	23.77	0.00434579	0.691252	44|48.4848484848485|46.6666666666667	72.972972972973|75|62.5
19:36915252-36915935	ZNF829	19:36915796-36916021	A5SS	3	3	-	ENST00000520965.5	-21.27	0.00196389	0.633264	36.3636363636364|36.3636363636364|30.7692307692308	8.69565217391304|15|16
19:38212134-38213643	DPF1	19:38212280-38212361	SE	3	3	-	ENST00000355526.8	10.34	0.00543952	0.713257	82.3529411764706|88.5714285714286|86.4864864864865	97.0588235294118|96|95.3846153846154
19:38264724-38283626	SPINT2	19:38264458-38264998	A5SS	3	3	-	ENST00000301244.11	-63.43	0.00096099	0.633264	75.7575757575758|52.3809523809524|71.0526315789474	0|4.54545454545455|4.34782608695652
19:40213076-40213734	MAP3K10	19:40213189-40213516	IR	3	3	-	ENST00000594791.1	-18.86	0.00205761	0.633264	42.8571428571429|41.1764705882353|40	27.2727272727273|18.75|21.4285714285714
19:40589179-40590975	SHKBP1	19:40590733-40590853	SE	3	3	NMD	ENST00000596163.5	-15.68	0.00398162	0.67444	73.2142857142857|72.463768115942|69.6428571428571	59.6153846153846|57.1428571428571|51.5151515151515
19:44891236-44891689	TOMM40	19:44891315-44891406	IR	3	3	-	ENST00000426677.6	35.73	0.00773835	0.750422	50|41.1764705882353|60	95.4545454545455|80|82.9268292682927
19:49809576-49811630	FUZ	19:49811363-49811491	SE	3	3	NMD	ENST00000528043.5	-11.57	0.000858848	0.623641	44.9197860962567|45.2941176470588|42.7860696517413	34.8101265822785|31.8918918918919|31.5789473684211
19:7647248-7647724	STXBP2	19:7647354-7647511	SE	3	3	-	ENST00000221283.9	-16.86	0.00374277	0.664755	94.4444444444444|100|92.7272727272727	75.609756097561|79.5918367346939|81.3953488372093
19:8465324-8465515	HNRNPM	19:8465363-8465479	IR	3	3	-	ENST00000325495.8	-16.83	0.00571887	0.713257	51.6891891891892|57.1808510638298|57.6319543509273	33.7391304347826|41.2735849056604|41.0025706940874
2:168163881-168167298	STK39	2:168164605-168167407	A5SS	3	3	-	ENST00000355999.4	10.6	0.00274191	0.640856	2.56410256410256|2.8169014084507|5.12820512820513	13.75|11.9047619047619|16.6666666666667
2:207560373-207567462	CREB1	2:207561119-207561160	SE	3	3	NMD	ENST00000418081.5	16.52	0.000192964	0.34915	39.2156862745098|39.0243902439024|41.8918918918919	58.2608695652174|55.7142857142857|55.7142857142857
2:218659744-218660306	BCS1L	2:218660037-218660598	A3SS	3	3	-	ENST00000490188.1	17.76	0.00248272	0.640856	25|17.5438596491228|19.2771084337349	40.5797101449275|35.9375|38.5964912280702
2:219206793-219207042	ZFAND2B	2:219206846-219206969	IR	3	3	-	ENST00000289528.9,ENST00000409217.5	18.28	0.00620234	0.713257	6.25|10|0	20|25|26.0869565217391
2:240575611-240576847	RNPEPL1	2:240576568-240576765	SE	3	3	-	ENST00000437406.1	-12.17	0.00321377	0.655259	69.6969696969697|63.1578947368421|66.6666666666667	53.7037037037037|54.320987654321|55
2:24793521-24799674	CENPO	2:24793852-24793965	SE	3	3	-	ENST00000260662.2	16.55	0.00994559	0.793195	68|60.7142857142857|68	77.2727272727273|86.3636363636364|82.7160493827161
2:39770120-39779113	THUMPD2	2:39771515-39771640	SE	3	3	NMD	ENST00000530522.1	-11.08	0.000349268	0.441978	57.1428571428571|56.4102564102564|59.4594594594595	47.2222222222222|46.5116279069767|46.0526315789474
2:96335849-96341674	NCAPH	2:96341642-96341894	A3SS	3	3	-	ENST00000456906.5	10.79	0.00625259	0.713257	44.5454545454545|49.4845360824742|43.5897435897436	58.5365853658537|55.7692307692308|55.6962025316456
20:17957038-17968699	SNX5	20:17968375-17968457	SE	3	3	-	ENST00000377768.7	-17.58	0.000540389	0.498525	73.5524256651017|73.8738738738739|72.5637181409295	58.2056892778993|56.5392354124749|52.4953789279113
20:17968375-17968720	SNX5	20:17968458-17968699	IR	3	3	-	ENST00000377759.8	12.35	0.00229934	0.638128	15.5555555555556|15.606936416185|18.9944134078212	28.1553398058252|27.2727272727273|31.7757009345794
20:17957038-17968699	SNX5	20:17968375-17968720	A5SS	3	3	-	ENST00000377759.8	-16.97	0.00644382	0.717905	71.1409395973154, 76.7184035476718, 69.8969072164948	56.8047337278106, 59.2067988668555, 50.8433734939759
20:21163160-21214534	KIZ	20:21205491-21205584	SE	3	3	-	ENST00000611685.4	-13.08	0.00760113	0.750422	96.6292134831461|91.7808219178082|96.1165048543689	77.9069767441861|85.2631578947368|82.1052631578947
20:21205531-21214534	KIZ	20:21205491-21205584	A5SS	3	3	-	ENST00000611685.4	-25.12	0.00443039	0.691252	91.1764705882353, 77.7777777777778, 89.1891891891892	59.0909090909091, 63.1578947368421, 60.5263157894737
20:2500743-2508880	ZNF343	20:2508800-2508901	A5SS	3	3	-	ENST00000421216.1	10.05	0.00622854	0.713257	13.6363636363636|12.5|8	20|21.4285714285714|22.8571428571429
22:19847390-19854442	C22orf29	22:19846146-19852486	A3SS	3	3	-	ENST00000328554.8	-13.64	0.00774602	0.750422	40.2298850574713|35.4838709677419|35.3448275862069	19.0082644628099|24.7706422018349|26.3736263736264
22:24588330-24589820	LRRC75B	22:24588214-24589393	A3SS	3	3	-	ENST00000460524.5	13.99	0.00609732	0.713257	0|8|5.55555555555556	18.1818181818182|20.6896551724138|16.6666666666667
22:29681602-29694751	NF2	22:29683020-29683064	SE	3	3	-	ENST00000353887.8	-11.51	0.00216319	0.636015	25.3333333333333|28.0821917808219|23.2558139534884	15.6565656565657|13.7362637362637|12.7413127413127
22:31528864-31550253	SFI1	22:31546861-31546971	SE	3	3	-	ENST00000540643.5	-11.19	0.00144368	0.633264	84.0909090909091|83.3333333333333|82.4675324675325	71.0526315789474|74.7899159663866|70.4761904761905
3:123949133-123956045	CCDC14	3:123955843-123956115	A5SS	3	3	-	ENST00000438440.2	-12.41	0.00676314	0.726359	75.4285714285714|73.0994152046784|76.5027322404372	65.0246305418719|58.2278481012658|64.5569620253165
3:127599102-127599547	MCM2	3:127599149-127599317	IR	3	3	-	ENST00000472731.1	-28.38	0.00026027	0.418609	88.2352941176471|87.5|94.7368421052632	62.5|61.5384615384615|61.2903225806452
3:131382046-131383439	NUDT16	3:131382316-131383161	IR	3	3	-	ENST00000502852.1	10.17	0.0053617	0.713257	7.54716981132075|8.97435897435897|8.79120879120879	22.0588235294118|16|17.7777777777778
3:169102227-169112786	MECOM	3:169107926-169107952	SE	3	3	-	ENST00000264674.7	18.23	0.00864366	0.765433	37.2093023255814|31.25|26.7605633802817	48|47.3684210526316|54.5454545454545
3:33560972-33570726	CLASP2	3:33563964-33563966	SE	3	3	-	ENST00000359576.9	78.82	0.000158266	0.322788	0|5|14.2857142857143	90.4494382022472|87.5968992248062|77.6923076923077
3:48678877-48679183	NCKIPSD	3:48678970-48679054	IR	3	3	-	ENST00000470006.1	16.12	0.00629687	0.713257	4.34782608695652|7.69230769230769|6.95652173913043	16.6666666666667|25.6756756756757|25
3:64022318-64023437	PSMD6	3:64022802-64023274	IR	3	3	-	ENST00000476464.5	19.43	0.00884383	0.771576	47.8260869565217|46.6666666666667|39.2857142857143	57.8947368421053|66.6666666666667|67.5
4:127684487-127700009	INTU	4:127687678-127687867	MXE	3	3	-	ENST00000335251.10	-12.3	0.00159447	0.633264	80.327868852459|75.5555555555556|76	64.4067796610169|64.5161290322581|66.0714285714286
4:127684487-127700009	INTU	4:127685442-127685569	MXE	3	3	NMD	ENST00000503952.5	13.51	0.00410015	0.67444	13.1147540983607|17.7777777777778|20	32.2033898305085|30.6451612903226|28.5714285714286
4:61909746-61934839	ADGRL3	4:61912719-61912757	SE	3	3	-	ENST00000504896.5	12.52	0.00147356	0.633264	17.4603174603175|12.3287671232877|14.7058823529412	28.5714285714286|27.027027027027|26.4705882352941
5:123418516-123423508	CEP120	5:123422950-123423030	SE	3	3	-	ENST00000328236.9	10.75	0.00552135	0.713257	83.3333333333333|86.9565217391304|88.0952380952381	97.8260869565217|94.2028985507246|98.5915492957747
5:139276151-139307238	CTB-43P18.3	5:139278327-139278408	MXE	3	3	-	ENST00000502929.5	-13.69	0.00929884	0.783449	81.4024390243902|89.2783505154639|81.5934065934066	73.0458221024259|69.0068493150685|69.1401648998822
5:170968378-171170129	RANBP17	5:170983065-170983245	MXE	3	3	NMD	ENST00000522066.5	22.86	0.0051421	0.713257	4.5045045045045|15.5555555555556|13.4146341463415	29.3333333333333|36.3636363636364|36.3636363636364
5:177441054-177441736	GRK6	5:177441735-177442625	A3SS	3	3	-	ENST00000528793.5	15.84	0.00673888	0.726359	20.3947368421053|14.0495867768595|20.625	37.7483443708609|30.188679245283|34.6534653465347
5:179617912-179620891	HNRNPH1	5:179617988-179621035	A5SS	3	3	-	ENST00000503105.5	-21.19	0.000485977	0.498525	37.5|36.3636363636364|31.25	14.2857142857143|12.5|14.7540983606557
5:69560243-69565099	GTF2H2C	5:69562673-69562770	SE	3	3	NMD	ENST00000514069.6	-28.25	0.00759374	0.750422	85.7142857142857|79.3103448275862|77.7777777777778	56.4102564102564|59.0909090909091|42.5531914893617
6:133468732-133481462	EYA4	6:133468566-133468749	A5SS	3	3	-	ENST00000430974.6	-13.3	0.00381968	0.672927	34.6153846153846|36.1702127659575|30.9859154929577	20.8333333333333|17.7777777777778|23.2558139534884
6:20486804-20490167	E2F3	6:20488113-20488248	SE	3	3	-	ENST00000346618.7	-20.94	1.76205e-05	0.16247	99.3506493506494|100|99.5454545454545	78.75|80.1282051282051|77.1929824561403
6:31729222-31730050	DDAH2	6:31728865-31729225	A3SS	3	3	-	ENST00000375792.7	-17.87	0.00256225	0.640856	100|100|92.3076923076923	78.5714285714286|80.9523809523809|79.1666666666667
6:75634812-75640686	SENP6	6:75640684-75640704	A3SS	3	3	-	ENST00000424947.6	10.05	0.00153537	0.633264	31.7757009345794|28.5714285714286|31.6239316239316	39.2156862745098|41.025641025641|41.8803418803419
7:100555736-100562258	AGFG2	7:100556594-100556626	SE	3	3	-	ENST00000429987.1	-31.16	0.000127464	0.295213	40|36.3636363636364|37.5	4.16666666666667|10.3448275862069|5.88235294117647
7:101816094-102070338	CUX1	7:101916115-101916225	SE	3	3	-	ENST00000547394.6	-10.19	0.00686203	0.726359	42.0560747663551|46.1538461538462|46.7153284671533	32.484076433121|34.7368421052632|37.1287128712871
7:102541663-102566581	RP11-514P8.12	7:102544706-102544776	SE	3	3	-	ENST00000503564.5	-10.44	0.00702266	0.727726	20.2380952380952|21.3114754098361|24.5283018867925	9.87654320987654|10.1123595505618|14.7727272727273
7:139371464-139376061	LUC7L2	7:139374400-139376156	A3SS	3	3	-	ENST00000263545.7	19.1	0.00628901	0.713257	64|72.7272727272727|66.6666666666667	81.8181818181818|90|88.8888888888889
7:139613324-139620400	HIPK2	7:139614286-139614493	SE	3	3	-	ENST00000342645.7	14.92	0.00506742	0.713257	76.3157894736842|79.4117647058823|71.1538461538462	89.1304347826087|92.8571428571429|89.6551724137931
7:139614413-139620400	HIPK2	7:139614286-139614493	A3SS	3	3	-	ENST00000342645.7	26.23	0.000111644	0.287337	57.1428571428571, 53.3333333333333, 58.3333333333333	81.4814814814815, 84.2105263157895, 81.8181818181818
7:149262358-149266334	ZNF783	7:149262215-149264511	A5SS	3	3	-	ENST00000476295.5	-16.06	0.00347343	0.656495	60.5263157894737|58.3333333333333|60	48.5714285714286|40.7407407407407|41.3793103448276
7:22946164-22960255	FAM126A	7:22946952-22947247	SE	3	3	-	ENST00000409923.5	19.86	0.00742778	0.744555	53.7190082644628|63.125|53.1365313653137	73.3333333333333|80.9523809523809|75.2747252747253
7:22946164-22947032	FAM126A	7:22946952-22947247	A5SS	3	3	-	ENST00000409923.5	19.47	0.00173147	0.633264	54.4715447154472, 61.25, 56.4625850340136	74.3119266055046, 80, 76.2886597938144
7:99560696-99562367	ZNF655	7:99561888-99562494	A3SS	3	3	-	ENST00000467680.5	-12.22	0.005712	0.713257	28.5714285714286|28.0898876404494|27.2727272727273	13.4615384615385|20.2247191011236|13.5922330097087
8:119744394-119746704	TAF2	8:119744881-119745036	SE	3	3	-	ENST00000529653.1	18.69	0.00540769	0.713257	22.0125786163522|24.4755244755245|18.3856502242152	43.0232558139535|34.4827586206897|43.4343434343434
8:141427070-141430926	PTP4A3	8:141427750-141427824	SE	3	3	-	ENST00000329397.5	-26.8	0.00270654	0.640856	100|100|89.7435897435898	70.7317073170732|65.625|72.972972972973
8:1860185-1864372	ARHGEF10	8:1864370-1864436	A3SS	3	3	-	ENST00000382795.7	20.12	0.00723116	0.734463	52.3809523809524|50|45.1612903225806	63.3333333333333|75|69.5652173913043
8:22176651-22176960	BMP1	8:22176924-22177139	A3SS	3	3	NMD	ENST00000518656.5	-30.22	0.00369748	0.661293	37.5|50|36.3636363636364	8.33333333333333|15.7894736842105|9.09090909090909
8:28463819-28490185	FBXO16	8:28483348-28483462	SE	3	3	-	ENST00000346498.6	22.64	0.00303259	0.64985	37.5|40|33.3333333333333	64.1025641025641|60.6060606060606|54.0540540540541
8:42049303-42051900	KAT6A	8:42049576-42049707	SE	3	3	-	ENST00000396930.3	12.39	0.00313583	0.653121	42.7272727272727|43.3333333333333|48.4848484848485	57.8512396694215|57.9710144927536|55.8823529411765
8:73422703-73552011	STAU2	8:73527691-73527804	SE	3	3	-	ENST00000521210.5	34.81	0.00594018	0.713257	34.375|42.8571428571429|21.1538461538462	67.741935483871|70.3703703703704|64.7058823529412
9:114624460-114626898	C9orf91	9:114626896-114627006	A3SS	3	3	-	ENST00000374049.4	-12.86	0.00207894	0.633264	16|14.2857142857143|17.3913043478261	0|3.84615384615385|5.26315789473684
9:124554559-124733307	NR6A1	9:124554328-124554570	A3SS	3	3	-	ENST00000344523.8	-31.84	2.53416e-05	0.16247	77.2727272727273|76|76.9230769230769	46.4285714285714|42.1052631578947|46.1538461538462
9:127451513-127452084	LRSAM1	9:127451670-127451928	IR	3	3	-	ENST00000323301.8	15.77	0.00219636	0.638128	17.6470588235294|22.2222222222222|25	38.0952380952381|36|38.0952380952381
9:128268525-128273849	GOLGA2	9:128272785-128272865	SE	3	3	-	ENST00000450617.5	-13.86	0.00600601	0.713257	29.8507462686567|26.4705882352941|23.6994219653179	13.953488372093|15.3846153846154|9.09090909090909
9:19290877-19298055	DENND4C	9:19296008-19296246	SE	3	3	-	ENST00000380437.8	-11.76	0.00335451	0.655836	91.3793103448276|96.2264150943396|92.6701570680628	83.7349397590361|81.6993464052288|79.5698924731183
9:83005501-83009640	RASEF	9:83007437-83007505	SE	3	3	-	ENST00000376447.3	-11.02	0.00578037	0.713257	84.5070422535211|89.1891891891892|86.6666666666667	75.3623188405797|78.6163522012579|73.3333333333333
X:130022978-130028634	BCORL1	X:130024990-130025379	SE	3	3	-	ENST00000218147.11	-13.96	0.00683458	0.726359	92|92|88.8888888888889	81.8181818181818|73.3333333333333|75.8620689655172
X:154355073-154357433	FLNA	X:154357251-154357274	SE	3	3	NMD	ENST00000420627.5	-23.83	0.00984442	0.792604	62.7791563275434|75|63.4328358208955	37.1428571428571|48.4049930651872|44.180225281602
X:154414191-154420031	TAZ	X:154419543-154419623	SE	3	3	-	ENST00000475699.5	15.04	0.00126575	0.633264	68.1818181818182|63.2183908045977|63.4615384615385	79.8076923076923|78.5046728971963|81.6666666666667
X:23733218-23735918	ACOT9	X:23734341-23734367	SE	3	3	-	ENST00000379303.9	-13.05	0.000796356	0.616456	59.1836734693878|57.5289575289575|56.7567567567568	43.3333333333333|43.75|47.2324723247232
X:30842966-30846644	TAB3	X:30843050-30846550	IR	3	3	NMD	ENST00000467136.5	-12.57	0.00774293	0.750422	23.5294117647059|15|17.6470588235294	6.45161290322581|5.55555555555556|6.45161290322581
X:77593850-77599410	ATRX	X:77595712-77595785	SE	3	3	NMD	ENST00000623316.1	35.72	0.00180858	0.633264	25.3968253968254|33.3333333333333|30.5263157894737	57.3770491803279|71.7948717948718|67.2413793103448
X:77688928-77696576	ATRX	X:77693824-77693937	SE	3	3	-	ENST00000373344.9	11.07	0.0065575	0.720467	71.6216216216216|74.5901639344262|70.7865168539326	82.4468085106383|80.8823529411765|86.8686868686869
X:85246023-85247546	ZNF711	X:85246930-85247183	SE	3	3	-	ENST00000276123.7	16.23	0.00353891	0.656495	21.5686274509804|23.8095238095238|20.7792207792208	40.9638554216867|40.5405405405405|33.3333333333333
X:85246023-85247546	ZNF711	X:85246930-85247651	A3SS	3	3	-	ENST00000360700.4	19.75	0.00582673	0.713257	25.9259259259259, 31.8181818181818, 22.2222222222222	50, 47.3684210526316, 41.8604651162791

## Sheet: DEG
Gene ID	Gene Name	Chrom	Start	End	Strand	baseMean	log2FoldChange	pvalue	padj
ENSG00000168672.3	FAM84B	chr8	126552442	126558393	-	1819.63	-4.84701	0	0
ENSG00000184368.15	MAP7D2	chrX	20006713	20116917	-	702.526	-3.24891	1.48002e-122	9.98496e-119
ENSG00000139219.18	COL2A1	chr12	47972965	48004554	-	805.434	-7.17107	4.39711e-122	1.97767e-118
ENSG00000079102.16	RUNX1T1	chr8	91954967	92103286	-	401.864	-3.32765	9.78253e-66	3.29989e-62
ENSG00000204381.11	LAYN	chr11	111540280	111561745	+	228.28	-3.18213	5.21348e-53	1.40691e-49
ENSG00000137727.12	ARHGAP20	chr11	110577042	110713189	-	160.294	-4.45706	7.7175e-53	1.73554e-49
ENSG00000178538.9	CA8	chr8	60187347	60281412	-	265.25	-2.838	5.68864e-48	1.09653e-44
ENSG00000169981.10	ZNF35	chr3	44648727	44660791	+	197.05	-3.38842	4.37216e-47	7.37419e-44
ENSG00000168542.14	COL3A1	chr2	188974320	189012746	+	272.648	3.17263	1.44703e-43	2.16942e-40
ENSG00000174469.20	CNTNAP2	chr7	146116002	148420998	+	351.615	-2.84236	2.53507e-42	3.42057e-39
ENSG00000165025.14	SYK	chr9	90801787	90898549	+	133.36	-4.81829	5.15671e-42	6.32541e-39
ENSG00000051523.10	CYBA	chr16	88643283	88651152	-	791.092	-2.2153	1.76456e-40	1.9841e-37
ENSG00000178773.14	CPNE7	chr16	89575768	89597246	+	95.4404	-4.89778	6.10024e-35	6.33158e-32
ENSG00000261787.1	TCF24	chr8	66946501	66962590	-	147.9	-3.07139	2.8312e-34	2.72867e-31
ENSG00000277075.2	HIST1H2AE	chr6	26216975	26217483	+	204.387	-8.0372	1.56769e-32	1.41019e-29
ENSG00000054983.16	GALC	chr14	87837820	87993665	-	98.1712	-3.75292	1.48177e-31	1.24959e-28
ENSG00000110092.3	CCND1	chr11	69641087	69654474	+	2075.91	1.37176	5.64584e-31	4.48114e-28
ENSG00000140525.17	FANCI	chr15	89243949	89317261	+	8065.98	-1.00467	5.15778e-30	3.86633e-27
ENSG00000139496.15	NUP58	chr13	25301524	25349800	+	3455.61	-1.00388	2.27173e-29	1.61329e-26
ENSG00000134762.16	DSC3	chr18	30990008	31042815	-	1570.59	-1.40299	3.69478e-29	2.49268e-26
ENSG00000102699.5	PARP4	chr13	24420926	24512810	-	1467.9	-1.10793	8.80114e-29	5.65494e-26
ENSG00000116984.12	MTR	chr1	236795281	236903981	+	9681.32	-1.02878	1.33658e-28	8.19749e-26
ENSG00000115828.15	QPCT	chr2	37344574	37373322	+	269.412	-2.45435	1.09787e-27	6.44065e-25
ENSG00000130635.15	COL5A1	chr9	134641774	134844843	+	187.048	-2.66527	2.57565e-27	1.44805e-24
ENSG00000121741.16	ZMYM2	chr13	19958670	20091829	+	3059.67	-1.01035	2.49725e-26	1.34781e-23
ENSG00000167232.13	ZNF91	chr19	23304991	23395560	-	510.461	1.70179	8.73745e-26	4.5344e-23
ENSG00000140575.12	IQGAP1	chr15	90388218	90502243	+	6826.19	-0.968607	2.3734e-25	1.18609e-22
ENSG00000102393.9	GLA	chrX	101397803	101407925	-	11565	1.19697	2.68937e-25	1.29599e-22
ENSG00000009694.13	TENM1	chrX	124375903	124963817	-	78.8416	-3.60532	2.8394e-25	1.3211e-22
ENSG00000131873.6	CHSY1	chr15	101175723	101251932	-	1456.99	-1.01155	4.51927e-25	2.03262e-22
ENSG00000273802.2	HIST1H2BG	chr6	26215159	26216692	-	78.3165	-5.23193	9.30921e-25	4.05191e-22
ENSG00000164649.19	CDCA7L	chr7	21900900	21946084	-	1979.85	-1.25998	9.80404e-25	4.13394e-22
ENSG00000027001.9	MIPEP	chr13	23730189	23889419	-	778.263	-1.18743	1.66154e-24	6.79367e-22
ENSG00000152932.7	RAB3C	chr5	58582221	58859394	+	150.308	-2.33155	2.0113e-24	7.9819e-22
ENSG00000178573.6	MAF	chr16	79585843	79600714	-	295.579	-2.17841	5.43352e-24	2.0947e-21
ENSG00000139514.12	SLC7A1	chr13	29509410	29595688	-	5856.08	-1.07272	1.63941e-23	6.1446e-21
ENSG00000101160.13	CTSZ	chr20	58995185	59007247	-	78.1369	-6.38264	4.25694e-23	1.5524e-20
ENSG00000182240.15	BACE2	chr21	41167801	41282518	+	615.471	-1.25103	6.5633e-22	2.33049e-19
ENSG00000133019.11	CHRM3	chr1	239386565	239915452	+	61.4307	-5.42856	6.77612e-22	2.34436e-19
ENSG00000197594.11	ENPP1	chr6	131808016	131895155	+	1971.18	-1.03353	9.1886e-22	3.09954e-19
ENSG00000182175.13	RGMA	chr15	93035273	93089204	-	379.334	-1.42382	1.28294e-21	4.22211e-19
ENSG00000091483.6	FH	chr1	241497603	241519761	-	3093.44	-1.05691	1.42694e-21	4.54787e-19
ENSG00000172830.12	SSH3	chr11	67303448	67312607	+	133.348	-2.35587	1.44933e-21	4.54787e-19
ENSG00000140598.13	EFL1	chr15	82130230	82262763	-	1378.02	-1.01106	2.2353e-21	6.85476e-19
ENSG00000036448.9	MYOM2	chr8	2045040	2165552	+	86.753	-2.96986	2.34848e-21	7.04178e-19
ENSG00000165349.11	SLC7A3	chrX	70925582	70931125	-	92.0135	-7.20363	5.09882e-21	1.49562e-18
ENSG00000048540.14	LMO3	chr12	16548373	16610594	-	58.2525	-5.33155	6.871e-21	1.97256e-18
ENSG00000170776.21	AKAP13	chr15	85380571	85749358	+	2785.96	-0.938842	9.19388e-21	2.58444e-18
ENSG00000140526.17	ABHD2	chr15	89087459	89202360	+	2165.4	-0.877813	1.02799e-20	2.77414e-18
ENSG00000165487.13	MICU2	chr13	21492691	21604214	-	1251.42	-1.18631	1.01094e-20	2.77414e-18
ENSG00000135046.13	ANXA1	chr9	73151757	73170393	+	145.921	2.65871	1.77146e-20	4.68672e-18
ENSG00000103067.13	ESRP2	chr16	68229111	68238102	-	66.4086	-3.98725	2.21773e-20	5.75459e-18
ENSG00000068305.17	MEF2A	chr15	99565417	99716466	+	1698.38	-0.911042	2.71911e-20	6.79425e-18
ENSG00000197299.10	BLM	chr15	90717327	90816165	+	4044.59	-0.889191	2.68235e-20	6.79425e-18
ENSG00000196458.10	ZNF605	chr12	132918308	132956306	-	725.338	1.09203	3.39736e-20	8.33466e-18
ENSG00000010810.17	FYN	chr6	111660332	111873452	-	3806.98	-0.998965	3.59738e-20	8.5157e-18
ENSG00000154734.14	ADAMTS1	chr21	26835747	26845409	-	5161.46	1.23728	3.56014e-20	8.5157e-18
ENSG00000180336.17	MEIOC	chr17	44656404	44690308	+	106.415	-2.33926	9.75494e-20	2.26937e-17
ENSG00000140479.16	PCSK6	chr15	101297142	101525202	-	1981.34	-1.22397	1.13375e-19	2.59283e-17
ENSG00000101353.14	MROH8	chr20	37101226	37179588	-	133.227	-2.18599	2.24932e-19	5.05834e-17
ENSG00000117899.10	MESDC2	chr15	80946289	80989878	-	2050.62	-1.02057	3.48846e-19	7.71636e-17
ENSG00000064666.14	CNN2	chr19	1026581	1039068	+	792.788	1.06275	4.04045e-19	8.79319e-17
ENSG00000185043.10	CIB1	chr15	90229975	90234047	-	966.147	-0.980843	8.46026e-19	1.81197e-16
ENSG00000103942.12	HOMER2	chr15	82836946	82986153	-	2167.51	-0.954642	1.02062e-18	2.15176e-16
ENSG00000177082.12	WDR73	chr15	84639281	84654343	-	1822.62	-1.03143	1.48265e-18	3.07776e-16
ENSG00000150459.12	SAP18	chr13	21140514	21149084	+	2226.99	-0.856186	1.73598e-18	3.54902e-16
ENSG00000140612.13	SEC11A	chr15	84669538	84716716	-	4556.68	-0.952679	2.1245e-18	4.27849e-16
ENSG00000105048.16	TNNT1	chr19	55132794	55149354	-	512.551	1.32987	2.46489e-18	4.84669e-16
ENSG00000151490.13	PTPRO	chr12	15322397	15597399	+	47.6395	-4.09176	2.47848e-18	4.84669e-16
ENSG00000127863.15	TNFRSF19	chr13	23570370	23676104	+	446.974	-1.18293	3.33235e-18	6.35037e-16
ENSG00000151849.14	CENPJ	chr13	24882284	24922889	-	1504.31	-1.00575	3.34156e-18	6.35037e-16
ENSG00000139505.11	MTMR6	chr13	25246201	25288009	-	1184.1	-0.977412	3.92068e-18	7.34746e-16
ENSG00000140521.12	POLG	chr15	89305198	89334861	-	3138.7	-1.016	4.03808e-18	7.36296e-16
ENSG00000144455.13	SUMF1	chr3	3700814	4467281	-	349.299	-1.33656	3.997e-18	7.36296e-16
ENSG00000169871.12	TRIM56	chr7	101085439	101097967	+	84.6772	-2.86133	4.76848e-18	8.57881e-16
ENSG00000182253.14	SYNM	chr15	99098217	99135593	+	281.682	-1.59692	4.8355e-18	8.58492e-16
ENSG00000157823.16	AP3S2	chr15	89830599	89894638	-	650.467	-1.04889	4.90966e-18	8.60339e-16
ENSG00000168904.14	LRRC28	chr15	99251362	99390729	+	509.056	-1.0833	5.30281e-18	9.17318e-16
ENSG00000156535.13	CD109	chr6	73695785	73828316	+	319.497	-1.63225	5.68154e-18	9.70393e-16
ENSG00000198626.15	RYR2	chr1	237042205	237833988	+	224.282	-1.99454	5.98082e-18	1.00874e-15
ENSG00000196482.16	ESRRG	chr1	216503246	217137755	-	48.5135	-5.45022	6.37351e-18	1.0617e-15
ENSG00000267041.5	ZNF850	chr19	36714383	36772825	-	900.691	0.941163	1.21597e-17	2.00087e-15
ENSG00000174371.16	EXO1	chr1	241847967	241895148	+	5854.21	-0.8952	1.87156e-17	3.04252e-15
ENSG00000116962.14	NID1	chr1	235975830	236065162	-	3869.27	-0.931262	2.93539e-17	4.71515e-15
ENSG00000108375.12	RNF43	chr17	58352500	58417595	-	321.584	1.52825	3.19419e-17	5.06204e-15
ENSG00000166813.14	KIF7	chr15	89608789	89655451	-	1185.38	-0.991625	3.22638e-17	5.06204e-15
ENSG00000086506.2	HBQ1	chr16	180453	181181	+	95.855	-10.1209	4.02955e-17	6.24951e-15
ENSG00000146592.16	CREB5	chr7	28299321	28825894	+	1494.97	-0.952434	4.48941e-17	6.88359e-15
ENSG00000172201.11	ID4	chr6	19837386	19840684	+	2501.11	1.11549	5.30758e-17	8.04664e-15
ENSG00000188707.5	ZBED6CL	chr7	150329789	150332721	+	821.408	-0.999523	9.99752e-17	1.49885e-14
ENSG00000131871.14	VIMP	chr15	101270817	101277500	-	1202.5	-0.928972	1.08388e-16	1.60713e-14
ENSG00000059588.9	TARBP1	chr1	234391313	234479103	-	5417.46	-0.783792	1.65641e-16	2.42934e-14
ENSG00000113657.12	DPYSL3	chr5	147390811	147510056	-	51.9608	-3.15579	2.47976e-16	3.59779e-14
ENSG00000176222.8	ZNF404	chr19	43872363	43901385	-	147.489	1.80721	2.56716e-16	3.68497e-14
ENSG00000165323.15	FAT3	chr11	92352096	92896470	+	2059.01	-0.95809	2.62433e-16	3.72738e-14
ENSG00000198719.8	DLL1	chr6	170282206	170306565	-	369.47	-1.24016	3.36885e-16	4.73499e-14
ENSG00000183475.12	ASB7	chr15	100602534	100651705	+	893.274	-1.00645	3.52484e-16	4.90317e-14
ENSG00000177706.8	FAM20C	chr7	192969	260745	+	46.1857	-4.32667	3.58324e-16	4.93354e-14
ENSG00000172915.18	NBEA	chr13	34942287	35673022	+	1503.4	-0.898783	3.69437e-16	5.03517e-14
ENSG00000182768.8	NGRN	chr15	90265659	90278141	+	1035.51	-0.89235	4.66063e-16	6.28858e-14
ENSG00000197128.11	ZNF772	chr19	57466663	57477570	-	743.621	1.04863	5.50764e-16	7.35788e-14
ENSG00000187475.5	HIST1H1T	chr6	26107419	26108136	-	174.272	2.91788	7.01921e-16	9.28531e-14
ENSG00000183060.15	LYSMD4	chr15	99715697	99733561	-	580.451	-1.03514	1.06817e-15	1.3993e-13
ENSG00000132964.11	CDK8	chr13	26254104	26405238	+	927.441	-0.961097	1.14789e-15	1.48927e-13
ENSG00000166965.12	RCCD1	chr15	90954870	90963125	+	838.272	-1.13352	1.30825e-15	1.68116e-13
ENSG00000129596.4	CDO1	chr5	115804733	115816954	-	51.2634	-6.35765	1.43951e-15	1.83238e-13
ENSG00000205542.10	TMSB4X	chrX	12975108	12977227	+	172.328	-2.43823	1.54976e-15	1.95429e-13
ENSG00000182095.14	TNRC18	chr7	5306790	5425414	-	1447.15	-1.12046	1.73622e-15	2.16915e-13
ENSG00000096433.10	ITPR3	chr6	33620365	33696574	+	550.026	-1.60607	1.97011e-15	2.43878e-13
ENSG00000169609.13	C15orf40	chr15	82988441	83011641	-	1079.92	-0.925072	2.54532e-15	3.12218e-13
ENSG00000180776.15	ZDHHC20	chr13	21372573	21459370	-	2300.76	-1.01303	2.95236e-15	3.58885e-13
ENSG00000183023.18	SLC8A1	chr2	40097270	40611053	-	358.438	-1.37285	5.25115e-15	6.32623e-13
ENSG00000119285.10	HEATR1	chr1	236549005	236604504	-	14773.2	-0.992895	5.85604e-15	6.99252e-13
ENSG00000140600.16	SH3GL3	chr15	83447228	83618743	+	532.798	-1.12384	7.03173e-15	8.32273e-13
ENSG00000182901.16	RGS7	chr1	240775515	241357230	-	83.2819	-2.20956	8.28131e-15	9.7165e-13
ENSG00000166147.13	FBN1	chr15	48408306	48645849	-	891.761	-1.27618	9.96669e-15	1.15932e-12
ENSG00000106236.3	NPTX2	chr7	98617297	98629868	+	127.941	-1.80897	1.23122e-14	1.4199e-12
ENSG00000206052.10	DOK6	chr18	69401055	69849087	+	37.0852	-4.49309	1.72407e-14	1.97143e-12
ENSG00000132953.16	XPO4	chr13	20777329	20903048	-	2694.12	-0.978778	2.13682e-14	2.42287e-12
ENSG00000123838.10	C4BPA	chr1	207104262	207144972	+	58.7285	9.22441	2.99044e-14	3.3625e-12
ENSG00000115738.9	ID2	chr2	8678845	8684453	+	2702.36	1.03928	3.08862e-14	3.44419e-12
ENSG00000164362.18	TERT	chr5	1253147	1295069	-	129.515	-1.69512	3.20166e-14	3.54098e-12
ENSG00000140534.13	TICRR	chr15	89575482	89631056	+	2551.6	-0.985721	3.33522e-14	3.65871e-12
ENSG00000129951.18	LPPR3	chr19	812488	821977	-	204.459	1.88517	3.58566e-14	3.90172e-12
ENSG00000117322.17	CR2	chr1	207454230	207489895	+	54.6762	-2.94124	6.48565e-14	7.00087e-12
ENSG00000140553.17	UNC45A	chr15	90930180	90954093	+	3441.4	-0.72273	9.16185e-14	9.81118e-12
ENSG00000173575.20	CHD2	chr15	92900189	93028005	+	2657.26	-0.815144	1.20963e-13	1.28516e-11
ENSG00000170412.16	GPRC5C	chr17	74424851	74451653	+	81.7941	-2.17731	1.24083e-13	1.30801e-11
ENSG00000136147.17	PHF11	chr13	49495610	49528987	+	35.2263	-5.19654	1.72819e-13	1.80763e-11
ENSG00000198075.9	SULT1C4	chr2	108377911	108388057	+	141.444	2.03723	1.8489e-13	1.91902e-11
ENSG00000100968.13	NFATC4	chr14	24365673	24379604	+	272.176	-1.50313	2.02621e-13	2.087e-11
ENSG00000196199.13	MPHOSPH8	chr13	19633681	19673459	+	985.486	-1.00215	2.30861e-13	2.35986e-11
ENSG00000131435.12	PDLIM4	chr5	132257671	132273454	+	62.6139	-3.16686	2.4367e-13	2.47206e-11
ENSG00000133112.16	TPT1	chr13	45333471	45341370	-	29445.7	-0.735503	2.46425e-13	2.48135e-11
ENSG00000242498.7	ARPIN	chr15	89895006	89912956	-	1411.38	-1.35671	2.7081e-13	2.70669e-11
ENSG00000103152.11	MPG	chr16	77007	85853	+	1214.55	-0.820127	2.87749e-13	2.85485e-11
ENSG00000116016.13	EPAS1	chr2	46293667	46386703	+	198.086	-1.42344	2.9465e-13	2.90198e-11
ENSG00000284946.1	AC068831.18	chr15	90966190	91022566	-	613.651	-0.984367	3.45164e-13	3.37485e-11
ENSG00000105699.16	LSR	chr19	35248330	35267964	+	168.029	-1.47335	3.68751e-13	3.57954e-11
ENSG00000182272.11	B4GALNT4	chr11	369796	382116	+	187.4	-1.5633	4.21824e-13	4.06548e-11
ENSG00000198700.9	IPO9	chr1	201829141	201884294	+	7717.4	-0.722827	4.89067e-13	4.68013e-11
ENSG00000064726.9	BTBD1	chr15	83016422	83067354	-	5371.3	-0.743189	5.13367e-13	4.87807e-11
ENSG00000173141.4	MRPL57	chr13	21176645	21179084	+	1220.02	-0.816478	8.31358e-13	7.84442e-11
ENSG00000198538.10	ZNF28	chr19	52797409	52857600	-	470.269	1.10527	1.0516e-12	9.85367e-11
ENSG00000140511.11	HAPLN3	chr15	88877288	88895626	-	171.076	-1.6115	1.09142e-12	1.01562e-10
ENSG00000197496.5	SLC2A10	chr20	46709487	46736347	+	66.5154	-8.62707	1.15272e-12	1.06532e-10
ENSG00000259494.1	MRPL46	chr15	88459476	88467419	-	1165.34	-0.924516	1.28281e-12	1.17748e-10
ENSG00000105889.14	STEAP1B	chr7	22419444	22632925	-	56.4193	-7.4955	1.90762e-12	1.73916e-10
ENSG00000140471.16	LINS1	chr15	100559369	100603230	-	767.225	-0.940772	2.0178e-12	1.82726e-10
ENSG00000115295.19	CLIP4	chr2	29097705	29189643	+	599.834	-0.864845	2.16595e-12	1.94835e-10
ENSG00000128591.15	FLNC	chr7	128830377	128859274	+	1341.08	-0.975588	2.20981e-12	1.97463e-10
ENSG00000101938.14	CHRDL1	chrX	110673856	110795819	-	56.6206	-2.66783	2.32079e-12	2.06016e-10
ENSG00000256235.1	SMIM3	chr5	150777946	150796734	+	84.9094	-1.9455	2.66768e-12	2.35262e-10
ENSG00000103852.12	TTC23	chr15	99136323	99251223	-	952.174	-0.814113	2.73758e-12	2.39858e-10
ENSG00000138798.11	EGF	chr4	109912884	110012266	+	81.6257	2.08373	4.38844e-12	3.79572e-10
ENSG00000140443.13	IGF1R	chr15	98648971	98964530	+	2658.89	-0.743297	4.38155e-12	3.79572e-10
ENSG00000135776.4	ABCB10	chr1	229516582	229558695	-	3429.83	-0.719507	4.51642e-12	3.88153e-10
ENSG00000135750.14	KCNK1	chr1	233614004	233672512	+	196.856	-1.41274	4.59685e-12	3.92565e-10
ENSG00000079257.7	LXN	chr3	158645822	158672693	-	39.3251	-6.38477	5.30556e-12	4.50238e-10
ENSG00000130294.15	KIF1A	chr2	240713764	240820308	-	993.379	-1.36982	5.34915e-12	4.51101e-10
ENSG00000131747.14	TOP2A	chr17	40388516	40417950	-	17546.3	-0.688763	5.39913e-12	4.52488e-10
ENSG00000140577.15	CRTC3	chr15	90529925	90645345	+	896.096	-0.869318	5.65417e-12	4.70936e-10
ENSG00000114115.9	RBP1	chr3	139517434	139539829	-	149.053	-1.63015	6.21033e-12	5.14086e-10
ENSG00000136104.20	RNASEH2B	chr13	50909678	51024120	+	2411.89	-0.638463	6.74957e-12	5.55316e-10
ENSG00000186184.17	POLR1D	chr13	27620742	27744237	+	3553.29	-0.713249	7.0259e-12	5.74548e-10
ENSG00000234745.10	HLA-B	chr6	31269491	31357188	-	1758.31	-0.762875	7.43734e-12	6.0453e-10
ENSG00000164818.15	DNAAF5	chr7	726701	786475	+	2089.88	-0.74533	7.51046e-12	6.06818e-10
ENSG00000196646.11	ZNF136	chr19	12163064	12189881	+	450.726	0.997317	7.62964e-12	6.12778e-10
ENSG00000124942.13	AHNAK	chr11	62433542	62556235	-	5861.49	0.716057	9.43319e-12	7.53148e-10
ENSG00000182674.5	KCNB2	chr8	72537391	72938349	+	90.9198	-1.82227	9.81845e-12	7.79296e-10
ENSG00000086232.12	EIF2AK1	chr7	6022244	6059230	-	3728.04	-0.592732	1.05568e-11	8.33002e-10
ENSG00000104964.14	AES	chr19	3052910	3063107	-	2482.96	0.679739	1.07633e-11	8.44359e-10
ENSG00000131115.15	ZNF227	chr19	44207547	44237268	+	1041.51	0.711511	1.1321e-11	8.82975e-10
ENSG00000124766.6	SOX4	chr6	21592768	21598619	+	7704.43	0.707092	1.1621e-11	9.01161e-10
ENSG00000146530.12	VWDE	chr7	12330885	12403941	-	635.254	-0.873564	1.20951e-11	9.32567e-10
ENSG00000213762.11	ZNF134	chr19	57614233	57624723	+	789.895	0.882563	1.27661e-11	9.78708e-10
ENSG00000125848.9	FLRT3	chr20	14322988	14337616	-	974.374	0.869114	1.32348e-11	1.00891e-09
ENSG00000127870.16	RNF6	chr13	26132115	26222493	-	1003.89	-0.857958	1.54933e-11	1.17445e-09
ENSG00000143702.15	CEP170	chr1	243124428	243255348	-	5402.13	-0.684651	1.64152e-11	1.23737e-09
ENSG00000166821.8	PEX11A	chr15	89677764	89690783	-	602.628	-0.817354	1.71066e-11	1.28233e-09
ENSG00000196502.11	SULT1A1	chr16	28605196	28623625	-	407.067	1.4865	1.74293e-11	1.2993e-09
ENSG00000182774.11	RPS17	chr15	82536750	82540564	-	902.165	-0.932168	2.06417e-11	1.53032e-09
ENSG00000103266.10	STUB1	chr16	680224	682870	+	3520.65	-0.87543	2.37907e-11	1.75414e-09
ENSG00000188732.10	FAM221A	chr7	23680130	23703249	+	167.604	-1.42087	2.4289e-11	1.78115e-09
ENSG00000123975.4	CKS2	chr9	89311198	89316703	+	5696.81	0.642925	2.47642e-11	1.80618e-09
ENSG00000148143.12	ZNF462	chr9	106863097	107013634	+	335.86	-1.22806	3.30011e-11	2.394e-09
ENSG00000128335.13	APOL2	chr22	36226203	36239954	-	431.572	0.915897	3.44544e-11	2.48606e-09
ENSG00000023892.10	DEF6	chr6	35297852	35321771	+	303.48	1.05259	3.58728e-11	2.57464e-09
ENSG00000143669.13	LYST	chr1	235661041	235883640	-	1504.76	-0.744498	3.8872e-11	2.77513e-09
ENSG00000143643.12	TTC13	chr1	230906243	230978875	-	1737.81	-0.748006	4.18666e-11	2.97319e-09
ENSG00000184254.16	ALDH1A3	chr15	100877714	100916626	+	179.765	-1.38014	4.34364e-11	3.06852e-09
ENSG00000181991.15	MRPS11	chr15	88467453	88480773	+	1548.66	-0.875874	4.38988e-11	3.08503e-09
ENSG00000176393.10	RNPEP	chr1	201982372	202006147	+	2395.28	-0.774641	4.62911e-11	3.2363e-09
ENSG00000105877.17	DNAH11	chr7	21543215	21901839	+	199.23	-1.56483	5.49811e-11	3.82402e-09
ENSG00000141002.19	TCF25	chr16	89873570	89913627	+	2375.65	-0.729836	7.43795e-11	5.14668e-09
ENSG00000152804.10	HHEX	chr10	92689951	92695646	+	273.129	-1.2779	9.13042e-11	6.28555e-09
ENSG00000121644.18	DESI2	chr1	244652935	244709033	+	7080.27	-0.595134	1.00056e-10	6.85306e-09
ENSG00000054282.15	SDCCAG8	chr1	243256034	243500092	+	836.688	-0.922305	1.16397e-10	7.89478e-09
ENSG00000175445.14	LPL	chr8	19901717	19967258	+	27.3046	-5.4099	1.16435e-10	7.89478e-09
ENSG00000184508.11	HDDC3	chr15	90929964	90935196	-	1339.14	-0.763179	1.18377e-10	7.98629e-09
ENSG00000164916.10	FOXK1	chr7	4682309	4771443	+	2951.62	-0.731071	1.22667e-10	8.23458e-09
ENSG00000134369.15	NAV1	chr1	201622885	201826969	+	658.329	-0.77244	1.31616e-10	8.79158e-09
ENSG00000154655.15	L3MBTL4	chr18	5954706	6415237	-	30.4593	-3.22524	1.37521e-10	9.14077e-09
ENSG00000136243.16	NUPL2	chr7	23181827	23201011	+	1796.57	-0.672223	1.38336e-10	9.14984e-09
ENSG00000007237.18	GAS7	chr17	9910609	10198551	-	46.422	-2.61839	1.50422e-10	9.90071e-09
ENSG00000117020.16	AKT3	chr1	243488233	243851079	-	5071.89	-0.718693	1.55993e-10	1.01682e-08
ENSG00000163840.9	DTX3L	chr3	122564238	122575203	+	41.277	-7.94159	1.55408e-10	1.01682e-08
ENSG00000140564.11	FURIN	chr15	90868592	90883458	+	964.311	-0.745688	2.48976e-10	1.61511e-08
ENSG00000075223.13	SEMA3C	chr7	80742538	80922359	-	662.493	-0.835446	2.61576e-10	1.68873e-08
ENSG00000140986.7	RPL3L	chr16	1943974	1957606	-	98.0997	1.87847	2.97069e-10	1.90874e-08
ENSG00000155816.19	FMN2	chr1	240014348	240475189	+	287.364	-1.43141	3.06528e-10	1.96018e-08
ENSG00000095777.15	MYO3A	chr10	25934071	26212536	+	221.493	-1.23512	3.15796e-10	2.00992e-08
ENSG00000203727.3	SAMD5	chr6	147508927	147737547	+	353.454	-1.00658	3.1828e-10	2.01622e-08
ENSG00000123096.11	SSPN	chr12	26121991	26299290	+	59.9609	-2.25851	3.2147e-10	2.02691e-08
ENSG00000116771.5	AGMAT	chr1	15572353	15585110	-	27.5965	-5.8819	3.5573e-10	2.23249e-08
ENSG00000102445.18	KIAA0226L	chr13	46342000	46438190	-	136.801	-1.51194	3.97119e-10	2.48071e-08
ENSG00000166716.9	ZNF592	chr15	84748635	84806432	+	1240.5	-0.884999	4.1323e-10	2.56945e-08
ENSG00000032742.17	IFT88	chr13	20567069	20691437	+	414.595	-0.900857	4.21877e-10	2.59926e-08
ENSG00000183722.7	LHFP	chr13	39342892	39603528	-	473.425	-0.847911	4.21107e-10	2.59926e-08
ENSG00000189042.13	ZNF567	chr19	36687612	36727701	+	801.996	0.770268	5.77589e-10	3.54246e-08
ENSG00000106105.13	GARS	chr7	30594681	30634033	+	12163.1	-0.869659	5.85265e-10	3.5733e-08
ENSG00000160229.11	ZNF66	chr19	20776304	20807322	+	111.055	1.71195	5.9844e-10	3.63727e-08
ENSG00000136261.14	BZW2	chr7	16646131	16706523	+	4100.99	-0.637891	6.77817e-10	4.10125e-08
ENSG00000120594.16	PLXDC2	chr10	19816239	20289856	+	80.2307	-2.03674	7.3208e-10	4.4098e-08
ENSG00000173726.10	TOMM20	chr1	235109336	235128936	-	23846.8	-0.685708	7.76742e-10	4.65803e-08
ENSG00000086619.13	ERO1B	chr1	236215555	236281985	-	695.213	-0.917241	8.89582e-10	5.31112e-08
ENSG00000150893.10	FREM2	chr13	38687129	38887131	+	1424.31	-0.856351	9.50962e-10	5.65257e-08
ENSG00000138669.9	PRKG2	chr4	81087370	81215117	-	47.0267	-2.71398	9.90279e-10	5.86045e-08
ENSG00000198346.10	ZNF813	chr19	53467735	53496255	+	23.2047	-4.59149	1.07545e-09	6.33669e-08
ENSG00000148677.6	ANKRD1	chr10	90912096	90921276	-	102.634	2.61155	1.21699e-09	7.13949e-08
ENSG00000139734.17	DIAPH3	chr13	59665583	60163987	-	2652.13	-0.605697	1.24654e-09	7.2812e-08
ENSG00000106123.11	EPHB6	chr7	142855061	142871094	+	25.5394	-3.96539	1.25993e-09	7.29626e-08
ENSG00000204514.9	ZNF814	chr19	57848731	57889074	-	163.358	1.22273	1.25755e-09	7.29626e-08
ENSG00000137393.9	RNF144B	chr6	18387350	18468874	+	218.127	-1.28592	1.3382e-09	7.7164e-08
ENSG00000197050.10	ZNF420	chr19	37007857	37130314	+	645.897	0.744691	1.35088e-09	7.75637e-08
ENSG00000185352.8	HS6ST3	chr13	96090839	96839562	+	212.603	-1.41731	1.36219e-09	7.78817e-08
ENSG00000082482.13	KCNK2	chr1	215005775	215237093	+	24.477	-4.0446	1.37057e-09	7.80301e-08
ENSG00000089327.14	FXYD5	chr19	35154730	35169883	+	89.3311	-1.58532	1.4827e-09	8.40593e-08
ENSG00000120254.15	MTHFD1L	chr6	150865549	151101887	+	4191.18	-0.619525	1.55966e-09	8.80522e-08
ENSG00000117222.13	RBBP5	chr1	205086142	205122015	-	1845.47	-0.562548	1.62517e-09	9.12108e-08
ENSG00000128573.24	FOXP2	chr7	114086327	114693772	+	1186.15	-0.64983	1.62913e-09	9.12108e-08
ENSG00000116711.9	PLA2G4A	chr1	186828953	186988981	+	662.004	-0.927743	1.6684e-09	9.30235e-08
ENSG00000104332.11	SFRP1	chr8	41261958	41309497	-	30.5726	-7.50625	1.76792e-09	9.8167e-08
ENSG00000165416.14	SUGT1	chr13	52652709	52700909	+	3646.81	-0.542868	1.78908e-09	9.89344e-08
ENSG00000170396.7	ZNF804A	chr2	184598366	184939492	+	183.026	1.18806	1.85251e-09	1.02024e-07
ENSG00000107959.15	PITRM1	chr10	3137728	3172841	-	5359.65	-0.523751	1.91301e-09	1.0489e-07
ENSG00000138496.16	PARP9	chr3	122527924	122564577	-	23.437	-4.83792	1.92009e-09	1.0489e-07
ENSG00000144057.15	ST6GAL2	chr2	106801600	106887108	-	24.8147	-5.68165	1.96135e-09	1.06712e-07
ENSG00000231389.7	HLA-DPA1	chr6	33064569	33080775	-	137.018	1.76342	2.06791e-09	1.12058e-07
ENSG00000185442.12	FAM174B	chr15	92617443	92809884	-	57.3367	-1.95923	2.31335e-09	1.24856e-07
ENSG00000136238.17	RAC1	chr7	6374523	6403977	+	4557.16	-0.544237	2.33095e-09	1.25305e-07
ENSG00000203668.2	CHML	chr1	241628853	241640254	-	5968.23	-0.625835	2.43477e-09	1.30366e-07
ENSG00000134954.14	ETS1	chr11	128458761	128587558	-	41.7437	-2.54687	2.64884e-09	1.41268e-07
ENSG00000077157.21	PPP1R12B	chr1	202348699	202592706	+	1029.38	-0.732252	2.71246e-09	1.44091e-07
ENSG00000143171.12	RXRG	chr1	165400917	165445355	-	55.6265	-2.54748	2.75462e-09	1.45757e-07
ENSG00000176371.13	ZSCAN2	chr15	84600986	84627796	+	566.543	-0.778915	2.88668e-09	1.52149e-07
ENSG00000103202.12	NME4	chr16	396725	410367	+	3420.23	-0.785941	2.95053e-09	1.54314e-07
ENSG00000139292.12	LGR5	chr12	71439770	71586310	+	549.891	-1.11629	2.95063e-09	1.54314e-07
ENSG00000139597.17	N4BP2L1	chr13	32400723	32428311	-	32.5396	-2.71076	3.38349e-09	1.76268e-07
ENSG00000175198.16	PCCA	chr13	100089015	100530437	+	639.709	-0.78095	3.48574e-09	1.80897e-07
ENSG00000130844.16	ZNF331	chr19	53520981	53580269	+	123.731	2.10854	3.67439e-09	1.89231e-07
ENSG00000166250.11	CLMP	chr11	123069865	123195281	-	35.2324	-2.79463	3.66371e-09	1.89231e-07
ENSG00000197020.10	ZNF100	chr19	21722766	21767628	-	1074.74	0.711407	3.69209e-09	1.89419e-07
ENSG00000263002.7	ZNF234	chr19	44141557	44160309	+	635.463	0.707423	3.7747e-09	1.92924e-07
ENSG00000073417.14	PDE8A	chr15	84980440	85139145	+	1363.65	-0.584913	3.80026e-09	1.93498e-07
ENSG00000181026.14	AEN	chr15	88621296	88632282	+	3201.04	-1.03147	4.0246e-09	2.0415e-07
ENSG00000117122.13	MFAP2	chr1	16974502	16980835	-	195.171	1.28092	4.51759e-09	2.27447e-07
ENSG00000279765.3	RP11-437B10.1	chr15	92883413	92949230	+	625.231	-0.815154	4.50863e-09	2.27447e-07
ENSG00000130818.11	ZNF426	chr19	9523224	9538645	-	1152.57	0.670456	5.00173e-09	2.50886e-07
ENSG00000103740.9	ACSBG1	chr15	78167468	78245688	-	48.1711	2.5558	5.1681e-09	2.57318e-07
ENSG00000138650.8	PCDH10	chr4	133149315	133208606	+	1870.41	0.812724	5.16661e-09	2.57318e-07
ENSG00000005513.9	SOX8	chr16	981808	986979	+	89.7261	-1.65042	5.3467e-09	2.65232e-07
ENSG00000159905.14	ZNF221	chr19	43951223	43967709	+	227.536	1.03839	5.44236e-09	2.68006e-07
ENSG00000165309.13	ARMC3	chr10	22928024	23038523	+	16.9098	-7.62167	5.43768e-09	2.68006e-07
ENSG00000131845.14	ZNF304	chr19	57351307	57359898	+	743.264	0.685553	5.55009e-09	2.72317e-07
ENSG00000117791.15	43892	chr1	220748225	220784815	+	496.775	-0.776186	6.39699e-09	3.12734e-07
ENSG00000185420.18	SMYD3	chr1	245749342	246507312	-	613.202	-0.779505	6.42021e-09	3.12736e-07
ENSG00000077264.14	PAK3	chrX	110944285	111227361	+	79.3354	-1.58729	6.80583e-09	3.26801e-07
ENSG00000108679.12	LGALS3BP	chr17	78971238	78980109	-	925.256	1.02472	6.7748e-09	3.26801e-07
ENSG00000140543.14	DET1	chr15	88494440	88546675	-	552.67	-0.959395	6.76171e-09	3.26801e-07
ENSG00000197562.9	RAB40C	chr16	589357	629272	+	456.149	-0.806198	6.78992e-09	3.26801e-07
ENSG00000136152.14	COG3	chr13	45464898	45536630	+	1465.5	-0.652962	6.89855e-09	3.30079e-07
ENSG00000103381.11	CPPED1	chr16	12659799	12804017	-	142.767	1.19872	7.00044e-09	3.3377e-07
ENSG00000127586.16	CHTF18	chr16	788046	800737	+	1538.51	-0.76752	7.13403e-09	3.38942e-07
ENSG00000186197.14	EDARADD	chr1	236348257	236502915	+	282.967	-0.949339	7.42005e-09	3.51294e-07
ENSG00000116830.11	TTF2	chr1	117060303	117107453	+	5102.53	-0.518194	7.52879e-09	3.55195e-07
ENSG00000196549.10	MME	chr3	155024124	155183729	+	79.3429	-1.86131	7.75644e-09	3.64661e-07
ENSG00000111907.20	TPD52L1	chr6	125119049	125264407	+	1032.05	-0.822209	7.91642e-09	3.7089e-07
ENSG00000105750.14	ZNF85	chr19	20923222	20950697	+	155.885	1.43125	8.872e-09	4.14221e-07
ENSG00000150768.15	DLAT	chr11	112024814	112064390	+	4703.23	-0.733267	9.29366e-09	4.32412e-07
ENSG00000166888.11	STAT6	chr12	57095408	57132139	-	1268.16	0.580439	9.59538e-09	4.44916e-07
ENSG00000198963.10	RORB	chr9	74497365	74693177	+	326.142	-0.930531	9.72218e-09	4.49251e-07
ENSG00000162733.16	DDR2	chr1	162631373	162787400	+	5527.62	2.2896	1.03222e-08	4.75349e-07
ENSG00000118495.18	PLAGL1	chr6	143940300	144064599	-	1480.03	-0.75247	1.04474e-08	4.79478e-07
ENSG00000161999.11	JMJD8	chr16	681671	684528	-	1750.04	-0.745059	1.07577e-08	4.92048e-07
ENSG00000139567.12	ACVRL1	chr12	51906908	51923361	+	91.1728	2.3017	1.10542e-08	5.03902e-07
ENSG00000069275.12	NUCKS1	chr1	205712819	205750276	-	37293.7	-0.708557	1.11709e-08	5.07505e-07
ENSG00000152443.12	ZNF776	chr19	57746796	57758159	+	764.632	0.732736	1.17535e-08	5.3218e-07
ENSG00000105997.22	HOXA3	chr7	27106184	27152581	-	332.99	-0.88171	1.18354e-08	5.33703e-07
ENSG00000121060.16	TRIM25	chr17	56887909	56914038	-	1048.33	-0.613883	1.18662e-08	5.33703e-07
ENSG00000102595.19	UGGT2	chr13	95801580	96053482	-	1876.58	-0.672044	1.19483e-08	5.35607e-07
ENSG00000120686.11	UFM1	chr13	38349849	38363619	+	2101.1	-0.62803	1.20735e-08	5.39429e-07
ENSG00000161921.14	CXCL16	chr17	4733526	4739922	-	28.8134	-2.87615	1.21419e-08	5.40696e-07
ENSG00000102531.16	FNDC3A	chr13	48975912	49209779	+	4173.34	-0.553062	1.22871e-08	5.4536e-07
ENSG00000136379.11	FAM108C1	chr15	80679684	80755621	+	540.425	-0.764943	1.26451e-08	5.59411e-07
ENSG00000139687.14	RB1	chr13	48303726	48599436	+	2035.82	-0.561391	1.28023e-08	5.64513e-07
ENSG00000146373.16	RNF217	chr6	124962545	125092633	+	1339.78	-0.644378	1.31739e-08	5.7901e-07
ENSG00000113140.10	SPARC	chr5	151661096	151687165	-	121.562	2.36856	1.33253e-08	5.8376e-07
ENSG00000137573.13	SULF1	chr8	69466624	69660915	+	1372.47	-0.874891	1.37306e-08	5.99569e-07
ENSG00000077522.12	ACTN2	chr1	236686454	236764631	+	355.95	-0.979019	1.38892e-08	6.04541e-07
ENSG00000138829.11	FBN2	chr5	128257909	128659185	-	6133.03	-0.508988	1.42748e-08	6.19325e-07
ENSG00000166503.8	RP11-382A20.3	chr15	83112738	83208018	-	3468.74	-0.711733	1.4533e-08	6.28504e-07
ENSG00000161249.20	DMKN	chr19	35497220	35513658	-	1354.13	-0.587148	1.68135e-08	7.24807e-07
ENSG00000164828.17	SUN1	chr7	816615	896435	+	3206.62	-0.673202	1.74969e-08	7.51867e-07
ENSG00000057468.6	MSH4	chr1	75796882	75913238	+	184.225	1.18322	1.7683e-08	7.57451e-07
ENSG00000112541.13	PDE10A	chr6	165327287	165986603	-	637.077	-0.885839	1.81221e-08	7.73802e-07
ENSG00000140406.3	MESDC1	chr15	81000944	81005788	+	458.858	-0.854595	1.84396e-08	7.8277e-07
ENSG00000240230.5	COX19	chr7	898778	975599	-	567.521	-0.69691	1.84481e-08	7.8277e-07
ENSG00000151702.16	FLI1	chr11	128686535	128813267	+	20.9915	-4.38974	1.90898e-08	8.07457e-07
ENSG00000136100.12	VPS36	chr13	52412602	52450628	-	2182.67	-0.625811	2.05433e-08	8.6622e-07
ENSG00000197971.14	MBP	chr18	76978827	77133683	-	22.8259	-3.46501	2.17405e-08	9.13844e-07
ENSG00000162496.8	DHRS3	chr1	12567910	12617731	-	278.415	-1.00567	2.18916e-08	9.17339e-07
ENSG00000087116.14	ADAMTS2	chr5	179110851	179345430	-	124.86	-1.75684	2.41417e-08	1.00538e-06
ENSG00000166501.13	PRKCB	chr16	23835946	24220611	+	82.4136	-1.56912	2.4121e-08	1.00538e-06
ENSG00000121297.6	TSHZ3	chr19	31274945	31349547	-	342.932	-0.964384	2.44506e-08	1.01511e-06
ENSG00000150625.16	GPM6A	chr4	175632934	176002664	-	350.5	-1.185	2.5445e-08	1.05316e-06
ENSG00000151835.15	SACS	chr13	23328826	23433740	-	6537.24	-0.946027	2.77018e-08	1.14306e-06
ENSG00000105926.15	MPP6	chr7	24573268	24694193	+	2475.17	-0.538784	2.7787e-08	1.14308e-06
ENSG00000102678.6	FGF9	chr13	21671383	21704498	+	85.2364	-1.43171	2.81959e-08	1.15637e-06
ENSG00000102738.7	MRPS31	chr13	40729135	40771173	-	1223.81	-0.654986	3.15294e-08	1.28917e-06
ENSG00000115268.9	RPS15	chr19	1438358	1440494	+	32077.9	0.496435	3.25037e-08	1.32499e-06
ENSG00000139684.13	ESD	chr13	46771256	46797232	-	5954.68	-0.5838	3.30318e-08	1.34246e-06
ENSG00000159348.12	CYB5R1	chr1	202961869	202967280	-	1183.32	-0.583858	3.33896e-08	1.35293e-06
ENSG00000136237.18	RAPGEF5	chr7	22118238	22357144	-	507.063	-0.864482	3.37519e-08	1.36351e-06
ENSG00000149256.15	ODZ4	chr11	78652831	79440948	-	90.0097	-2.15653	3.42296e-08	1.37869e-06
ENSG00000183647.10	ZNF530	chr19	57599885	57612722	+	381.576	0.872894	3.57007e-08	1.43366e-06
ENSG00000071189.21	SNX13	chr7	17790761	17940501	-	2651.77	-0.539405	3.72191e-08	1.4902e-06
ENSG00000126016.15	AMOT	chrX	112774503	112840815	-	32742.2	-1.01819	3.83474e-08	1.52651e-06
ENSG00000169594.13	BNC1	chr15	83255903	83284714	-	23.2537	-3.26307	3.83522e-08	1.52651e-06
ENSG00000204642.13	HLA-F	chr6	29722775	29738528	+	119.146	-1.48364	3.86483e-08	1.53377e-06
ENSG00000106086.18	PLEKHA8	chr7	30027404	30130483	+	2213.14	-0.559634	3.90165e-08	1.54384e-06
ENSG00000102580.14	DNAJC3	chr13	95677139	95794989	+	2354.6	-0.494293	4.00439e-08	1.57986e-06
ENSG00000181894.14	ZNF329	chr19	58126252	58155110	-	295.478	1.27432	4.09804e-08	1.6121e-06
ENSG00000203326.11	ZNF525	chr19	53365693	53392217	+	177.154	1.09766	4.43093e-08	1.73798e-06
ENSG00000188868.13	ZNF563	chr19	12317477	12333720	-	55.6003	2.12547	4.77135e-08	1.86608e-06
ENSG00000161298.17	ZNF382	chr19	36604817	36634113	+	624.618	0.879189	4.84866e-08	1.89084e-06
ENSG00000102763.17	VWA8	chr13	41566837	41961120	-	1941.64	-0.61785	5.11702e-08	1.98974e-06
ENSG00000167555.13	ZNF528	chr19	52397849	52418412	+	100.405	1.54081	5.18177e-08	2.00337e-06
ENSG00000186205.12	43891	chr1	220786759	220819657	+	2712.13	-0.863468	5.16876e-08	2.00337e-06
ENSG00000123191.14	ATP7B	chr13	51930436	52012125	-	1386.11	-0.663474	5.27437e-08	2.02755e-06
ENSG00000133111.3	RFXAP	chr13	36819224	36829104	+	506.234	-0.74441	5.2692e-08	2.02755e-06
ENSG00000177990.11	DPY19L2	chr12	63558913	63668939	-	21.4319	-4.20511	5.36193e-08	2.05536e-06
ENSG00000185869.14	ZNF829	chr19	36888124	36916291	-	538.617	0.829591	5.49751e-08	2.10136e-06
ENSG00000130396.20	MLLT4	chr6	167826922	167972023	+	7230.42	-0.512587	6.36465e-08	2.42594e-06
ENSG00000080224.17	EPHA6	chr3	96814581	97752460	+	336.606	-0.930768	6.74913e-08	2.56524e-06
ENSG00000158050.4	DUSP2	chr2	96143166	96145440	-	35.15	-2.34169	7.09716e-08	2.68994e-06
ENSG00000196547.14	MAN2A2	chr15	90902218	90922584	+	1219.86	-0.898786	7.15692e-08	2.705e-06
ENSG00000109255.11	NMU	chr4	55595229	55636698	-	168.689	-1.07813	7.71845e-08	2.90908e-06
ENSG00000168913.6	ENHO	chr9	34521040	34523041	-	379.536	0.758434	8.0009e-08	3.00714e-06
ENSG00000181588.16	MEX3D	chr19	1554669	1568058	-	805.926	0.724726	8.80227e-08	3.29914e-06
ENSG00000213793.5	ZNF888	chr19	52904417	52923481	-	448.504	0.730664	9.55047e-08	3.56965e-06
ENSG00000167642.12	SPINT2	chr19	38244035	38292614	+	211.888	-0.9354	9.77024e-08	3.64171e-06
ENSG00000077616.10	NAALAD2	chr11	90131515	90192894	+	35.7395	-2.37269	1.00783e-07	3.74618e-06
ENSG00000138119.16	MYOF	chr10	93306429	93482317	-	127.823	1.4388	1.01255e-07	3.75337e-06
ENSG00000165480.15	SKA3	chr13	21153595	21176602	-	917.299	-0.608576	1.02125e-07	3.77527e-06
ENSG00000198342.9	ZNF442	chr19	12345949	12365905	-	91.3239	1.98061	1.03149e-07	3.80272e-06
ENSG00000115616.2	SLC9A2	chr2	102619707	102711318	+	29.7981	-2.4374	1.07456e-07	3.95068e-06
ENSG00000164654.15	MIOS	chr7	7566872	7608929	+	1825.08	-0.595847	1.10045e-07	4.03487e-06
ENSG00000011275.18	RNF216	chr7	5620047	5781739	-	2398.12	-0.513135	1.14852e-07	4.19973e-06
ENSG00000184185.9	KCNJ12	chr17	21376197	21419872	+	288.806	-0.853861	1.15372e-07	4.20735e-06
ENSG00000158089.14	GALNT14	chr2	30910467	31155202	-	20.7219	-3.44769	1.1853e-07	4.31087e-06
ENSG00000085511.19	MAP3K4	chr6	160991727	161117385	+	2173.78	-0.503065	1.26246e-07	4.57913e-06
ENSG00000101843.18	PSMD10	chrX	108084207	108091618	-	5082.09	0.532396	1.29954e-07	4.70097e-06
ENSG00000203877.8	RIPPLY2	chr6	83853266	83857515	+	19.1858	-6.83296	1.34716e-07	4.86021e-06
ENSG00000069248.11	NUP133	chr1	229440260	229508341	-	13730.3	-0.480078	1.36888e-07	4.92258e-06
ENSG00000134874.17	DZIP1	chr13	95578202	95644703	-	3504.73	-0.512216	1.37174e-07	4.92258e-06
ENSG00000277775.1	HIST1H3F	chr6	26250195	26250605	-	2211.08	-0.78975	1.51409e-07	5.419e-06
ENSG00000126733.20	DACH2	chrX	86148458	86832604	+	52.5514	-1.81692	1.53705e-07	5.48662e-06
ENSG00000130731.15	C16orf13	chr16	634427	636366	-	1352.33	-0.617036	1.54345e-07	5.49493e-06
ENSG00000165186.11	PTCHD1	chrX	23334016	23404372	+	17.6477	-4.45832	1.5914e-07	5.65071e-06
ENSG00000101871.14	MID1	chrX	10445310	10833654	-	1494.73	-0.531876	1.64129e-07	5.81258e-06
ENSG00000076984.17	MAP2K7	chr19	7903843	7914478	+	776.995	-0.713319	1.71189e-07	6.04674e-06
ENSG00000164853.8	UNCX	chr7	1232907	1237318	+	31.2723	-2.41669	1.7433e-07	6.1416e-06
ENSG00000184277.12	TM2D3	chr15	101621444	101652391	-	2386.95	-0.518993	1.84821e-07	6.49426e-06
ENSG00000083817.8	ZNF416	chr19	57571566	57578927	-	295.948	0.873749	1.87599e-07	6.57474e-06
ENSG00000118507.15	AKAP7	chr6	131135666	131283535	+	325.159	-1.0938	1.91432e-07	6.69168e-06
ENSG00000121743.3	GJA3	chr13	20138255	20161049	-	185.187	-1.06069	1.99549e-07	6.95739e-06
ENSG00000067704.9	IARS2	chr1	220094102	220148041	+	11010.4	-0.49498	2.04723e-07	7.10109e-06
ENSG00000189221.9	MAOA	chrX	43654907	43746824	+	85.6238	-1.50397	2.04476e-07	7.10109e-06
ENSG00000162415.6	ZSWIM5	chr1	45016399	45306209	-	453.249	-0.709178	2.07453e-07	7.17734e-06
ENSG00000151572.17	ANO4	chr12	100717526	101128641	+	47.7548	-2.03229	2.11181e-07	7.28762e-06
ENSG00000184465.15	WDR27	chr6	169457212	169702048	-	1715.42	-0.688387	2.18264e-07	7.51286e-06
ENSG00000078269.14	SYNJ2	chr6	157981887	158099176	+	936.548	-0.587525	2.26933e-07	7.78852e-06
ENSG00000106524.8	ANKMY2	chr7	16599776	16645817	-	985.437	-0.60823	2.27427e-07	7.78852e-06
ENSG00000133103.16	COG6	chr13	39655627	39791665	+	1357.76	-0.598444	2.43263e-07	8.30972e-06
ENSG00000173409.13	ARV1	chr1	230978981	231000595	+	1758.47	-0.633447	2.49859e-07	8.51352e-06
ENSG00000133114.17	GPALPP1	chr13	44989529	45037669	+	2088.76	-0.687518	2.59961e-07	8.83542e-06
ENSG00000112419.14	PHACTR2	chr6	143536845	143831185	+	1969.64	-0.565355	2.60706e-07	8.83845e-06
ENSG00000118193.11	KIF14	chr1	200551497	200620734	-	3637.82	-0.645275	2.6834e-07	9.07447e-06
ENSG00000136143.15	SUCLA2	chr13	47745736	48037968	-	2434.78	-0.569601	2.73712e-07	9.23299e-06
ENSG00000106049.8	HIBADH	chr7	27525442	27662995	-	1827.79	-0.777194	2.80251e-07	9.38319e-06
ENSG00000116857.16	TMEM9	chr1	201134772	201171574	-	2785.96	-0.498523	2.79445e-07	9.38319e-06
ENSG00000167766.18	ZNF83	chr19	52594060	52690496	-	575.944	0.793978	2.80226e-07	9.38319e-06
ENSG00000001036.13	FUCA2	chr6	143494811	143511690	-	3153.27	-0.453661	2.8152e-07	9.40235e-06
ENSG00000035687.9	ADSS	chr1	244408494	244452134	-	3521.5	-0.561532	2.848e-07	9.48842e-06
ENSG00000120699.12	EXOSC8	chr13	36998816	37009613	+	3232.66	-0.593283	2.8551e-07	9.48864e-06
ENSG00000146416.18	AIG1	chr6	143060496	143340304	+	1337.91	-0.601178	2.94907e-07	9.77686e-06
ENSG00000104325.6	DECR1	chr8	90001405	90052092	+	554.159	-0.779703	2.99456e-07	9.90334e-06
ENSG00000172461.10	FUT9	chr6	96015984	96215612	+	11.5191	-7.06145	3.04339e-07	1.00402e-05
ENSG00000169432.15	SCN9A	chr2	166195185	166376001	-	430.151	-1.02044	3.3213e-07	1.09164e-05
ENSG00000204525.16	HLA-C	chr6	31268749	31272130	-	3379.72	-0.513664	3.32517e-07	1.09164e-05
ENSG00000082458.11	DLG3	chrX	70444861	70505490	+	1586.15	-0.534292	3.39475e-07	1.11178e-05
ENSG00000227051.6	C14orf132	chr14	96039324	96093889	+	598.832	-0.780717	3.63386e-07	1.18721e-05
ENSG00000196263.7	ZNF471	chr19	56507843	56530221	+	121.631	1.4204	3.82883e-07	1.24788e-05
ENSG00000147676.13	MAL2	chr8	119165034	119245673	+	16.8636	-4.33621	4.04685e-07	1.31576e-05
ENSG00000081665.13	ZNF506	chr19	19785839	19821751	-	10.6278	-6.94565	4.11981e-07	1.33626e-05
ENSG00000112981.4	NME5	chr5	138115172	138139443	-	16.8299	-6.6319	4.2065e-07	1.36111e-05
ENSG00000078053.16	AMPH	chr7	38383704	38631567	-	178.43	-1.29495	4.3722e-07	1.41134e-05
ENSG00000058668.14	ATP2B4	chr1	203626561	203744081	+	2516.14	-0.50835	4.41184e-07	1.42074e-05
ENSG00000150456.10	EEF1AKMT1	chr13	20728731	20773958	-	266.832	-0.902005	4.5466e-07	1.46065e-05
ENSG00000103241.6	FOXF1	chr16	86510527	86515418	+	141.58	-1.22084	4.86525e-07	1.55931e-05
ENSG00000136108.14	CKAP2	chr13	52455429	52476628	+	6724.36	-0.46985	4.89383e-07	1.56199e-05
ENSG00000158864.12	NDUFS2	chr1	161197104	161214395	+	3614.55	-0.445888	4.89679e-07	1.56199e-05
ENSG00000122034.14	GTF3A	chr13	27424544	27435823	+	3920.46	-0.523384	4.92255e-07	1.56651e-05
ENSG00000121406.8	ZNF549	chr19	57527325	57557542	+	348.01	0.809585	4.93586e-07	1.56705e-05
ENSG00000136240.9	KDELR2	chr7	6445953	6484242	-	5189.52	-0.500348	5.02828e-07	1.59264e-05
ENSG00000125355.15	TMEM255A	chrX	120258650	120311556	-	182.314	-0.95392	5.06617e-07	1.60089e-05
ENSG00000148926.9	ADM	chr11	10304680	10307397	+	138.001	-1.17308	5.08413e-07	1.60281e-05
ENSG00000204516.9	MICB	chr6	31494881	31511124	+	263.06	0.796187	5.24844e-07	1.65075e-05
ENSG00000103253.17	HAGHL	chr16	726936	735525	+	232.286	-0.853236	5.27345e-07	1.65476e-05
ENSG00000104611.11	SH2D4A	chr8	19313617	19396218	+	163.284	-1.20822	5.36686e-07	1.68016e-05
ENSG00000166710.17	B2M	chr15	44711477	44718877	+	5654.56	0.563998	5.46768e-07	1.70777e-05
ENSG00000054267.21	ARID4B	chr1	235131634	235328219	-	2989.61	-0.49956	5.55872e-07	1.73219e-05
ENSG00000077585.13	GPR137B	chr1	236142505	236221865	+	305.299	-0.866075	5.68146e-07	1.76636e-05
ENSG00000006747.14	SCIN	chr7	12570577	12660179	+	15.4912	-4.26447	5.74592e-07	1.78229e-05
ENSG00000196437.10	ZNF569	chr19	37411155	37469275	-	787.643	0.61964	6.00776e-07	1.85924e-05
ENSG00000251369.8	ZNF550	chr19	57535257	57559863	-	523.491	0.717997	6.03953e-07	1.86479e-05
ENSG00000115267.5	IFIH1	chr2	162267079	162318703	-	24.0166	-2.88858	6.42786e-07	1.98016e-05
ENSG00000267508.5	ZNF285	chr19	44382298	44401608	-	45.89	1.92986	6.50591e-07	1.99964e-05
ENSG00000091986.15	CCDC80	chr3	112596794	112649530	-	453.15	0.818732	6.69449e-07	2.05292e-05
ENSG00000176170.13	SPHK1	chr17	76376584	76387860	+	469.723	0.726027	7.0244e-07	2.14921e-05
ENSG00000171119.2	NRTN	chr19	5823802	5828324	+	188.526	0.955411	7.19736e-07	2.19715e-05
ENSG00000129595.12	EPB41L4A	chr5	112142441	112419316	-	286.037	0.919071	7.24704e-07	2.20235e-05
ENSG00000154930.14	ACSS1	chr20	25006230	25058980	-	518.394	-0.657835	7.24227e-07	2.20235e-05
ENSG00000151468.10	CCDC3	chr10	12896625	13099652	-	246.732	-0.948081	7.42674e-07	2.25189e-05
ENSG00000111678.10	C12orf57	chr12	6942978	6946003	+	1140.83	0.580187	7.53016e-07	2.27303e-05
ENSG00000121390.18	PSPC1	chr13	19674752	19783019	-	2707.52	-0.498093	7.52527e-07	2.27303e-05
ENSG00000115604.10	IL18R1	chr2	102311529	102398775	+	141.074	-1.22762	7.59407e-07	2.2872e-05
ENSG00000116132.11	PRRX1	chr1	170662728	170739419	+	94.9419	-1.30449	7.76362e-07	2.33306e-05
ENSG00000235750.9	KIAA0040	chr1	175156987	175192999	-	58.8144	-1.86939	7.79274e-07	2.33661e-05
ENSG00000122687.17	FTSJ2	chr7	2234231	2242198	-	1594.59	-0.597503	7.82025e-07	2.33966e-05
ENSG00000118961.14	LDAH	chr2	20684014	20823130	-	828.891	0.604938	7.90201e-07	2.35522e-05
ENSG00000156928.4	MALSU1	chr7	23298739	23311729	+	1216.8	-0.507634	7.90719e-07	2.35522e-05
ENSG00000174032.16	SLC25A30	chr13	45393316	45418455	-	853.029	-0.574653	7.96936e-07	2.36852e-05
ENSG00000136098.16	NEK3	chr13	52132639	52159861	-	1131.71	-0.685366	8.22795e-07	2.43999e-05
ENSG00000143799.12	PARP1	chr1	226360691	226408079	-	34159.3	-0.55673	8.39745e-07	2.4848e-05
ENSG00000174953.13	DHX36	chr3	154272546	154324497	-	3448.11	-0.477062	8.54075e-07	2.52167e-05
ENSG00000118523.5	CTGF	chr6	131948176	131951373	-	91.2227	1.48457	8.87033e-07	2.61326e-05
ENSG00000071994.10	PDCD2	chr6	170575295	170584692	-	5080.13	-0.527315	9.27074e-07	2.72527e-05
ENSG00000023171.17	GRAMD1B	chr11	123358428	123627774	+	361.247	0.697244	9.96339e-07	2.92252e-05
ENSG00000154654.14	NCAM2	chr21	20998315	21543329	+	105.487	-1.46875	1.04653e-06	3.06308e-05
ENSG00000123560.13	PLP1	chrX	103773718	103792619	+	49.6714	1.84333	1.05639e-06	3.08525e-05
ENSG00000106004.4	HOXA5	chr7	27141052	27143668	-	1495.53	-0.677759	1.10987e-06	3.23444e-05
ENSG00000065357.19	DGKA	chr12	55927319	55954027	+	83.857	-1.28823	1.12671e-06	3.27645e-05
ENSG00000082175.14	PGR	chr11	101029624	101130524	-	16.4016	-3.43059	1.13358e-06	3.28933e-05
ENSG00000044524.10	EPHA3	chr3	89107524	89482134	+	1821.03	-0.558033	1.18515e-06	3.43161e-05
ENSG00000065150.18	IPO5	chr13	97953658	98024297	+	28288.5	-0.438643	1.22378e-06	3.53585e-05
ENSG00000112769.18	LAMA4	chr6	112108760	112254939	-	1045.09	-0.721009	1.29286e-06	3.72746e-05
ENSG00000135541.20	AHI1	chr6	135283532	135497776	-	1541.96	-0.509161	1.35153e-06	3.88833e-05
ENSG00000163492.15	CCDC141	chr2	178829757	179050086	-	21.3355	2.95772	1.36161e-06	3.90897e-05
ENSG00000026652.13	AGPAT4	chr6	161129979	161274061	-	1337.13	-0.555197	1.36758e-06	3.91059e-05
ENSG00000147224.11	PRPS1	chrX	107628424	107651026	+	8873.83	0.513433	1.36797e-06	3.91059e-05
ENSG00000183963.18	SMTN	chr22	31064105	31104757	+	854.491	0.778139	1.37649e-06	3.92663e-05
ENSG00000112659.13	CUL9	chr6	43182175	43224587	+	534.714	-1.19994	1.4258e-06	4.0587e-05
ENSG00000027697.14	IFNGR1	chr6	137197484	137219449	-	2144.56	-0.461154	1.44067e-06	4.07526e-05
ENSG00000102780.16	DGKH	chr13	42040036	42256578	+	1786.33	-0.549685	1.43875e-06	4.07526e-05
ENSG00000135549.14	PKIB	chr6	122471917	122726373	+	183.637	-1.12462	1.43636e-06	4.07526e-05
ENSG00000134882.15	UBAC2	chr13	99200774	99386434	+	1721.32	-0.467632	1.45024e-06	4.09374e-05
ENSG00000196569.12	LAMA2	chr6	128883141	129516569	+	30.5616	-2.21742	1.46349e-06	4.12252e-05
ENSG00000133059.16	DSTYK	chr1	205142505	205211566	-	1390.97	-0.496774	1.47334e-06	4.14161e-05
ENSG00000162105.18	SHANK2	chr11	70467856	71252577	-	14.2027	-4.10077	1.48623e-06	4.16917e-05
ENSG00000167380.16	ZNF226	chr19	44165073	44178381	+	841.329	0.580181	1.50269e-06	4.20661e-05
ENSG00000100234.11	TIMP3	chr22	32801701	32863043	+	1064.41	-0.650492	1.53946e-06	4.30061e-05
ENSG00000143801.16	PSEN2	chr1	226870184	226896105	+	894.446	-0.591663	1.55926e-06	4.34693e-05
ENSG00000106066.14	CPVL	chr7	28995231	29195451	-	2535.83	-0.587413	1.57306e-06	4.37634e-05
ENSG00000103485.17	QPRT	chr16	29679008	29698699	+	1690.39	0.486516	1.57759e-06	4.37991e-05
ENSG00000185418.15	TARSL2	chr15	101653598	101724604	-	1447.22	-0.662714	1.58288e-06	4.38559e-05
ENSG00000204920.10	ZNF155	chr19	43967862	43998325	+	414.572	0.848654	1.66698e-06	4.60914e-05
ENSG00000125304.9	TM9SF2	chr13	99446311	99564006	+	6277.81	-0.437494	1.69368e-06	4.67338e-05
ENSG00000105298.13	CACTIN	chr19	3610641	3626815	-	1190.31	0.578048	1.76441e-06	4.85861e-05
ENSG00000102743.14	SLC25A15	chr13	40789412	40810111	+	963.313	-0.622087	1.77883e-06	4.88834e-05
ENSG00000196867.7	ZFP28	chr19	56538948	56556810	+	290.171	1.07684	1.80947e-06	4.96243e-05
ENSG00000142875.19	PRKACB	chr1	84078062	84238498	+	1128.43	-0.542505	1.8502e-06	5.06383e-05
ENSG00000186867.10	QRFPR	chr4	121329312	121381059	-	73.8055	-1.5035	1.8683e-06	5.10304e-05
ENSG00000132932.16	ATP8A2	chr13	25372071	26025851	+	30.4439	-2.78358	1.88087e-06	5.12697e-05
ENSG00000106460.18	TMEM106B	chr7	12211241	12243367	+	2460.34	-0.6864	1.90543e-06	5.18347e-05
ENSG00000104969.9	SGTA	chr19	2754714	2783371	-	3299.82	0.530912	1.9729e-06	5.3562e-05
ENSG00000163961.4	RNF168	chr3	196468783	196503768	-	1571.4	0.560614	2.09365e-06	5.67261e-05
ENSG00000153187.18	HNRNPU	chr1	244840638	244864560	-	49964.3	-0.437944	2.17184e-06	5.87267e-05
ENSG00000154645.13	CHODL	chr21	17901263	18267373	+	20.8875	-2.70521	2.22659e-06	6.00867e-05
ENSG00000102755.11	FLT1	chr13	28300344	28495145	-	414.971	-1.11146	2.2528e-06	6.05009e-05
ENSG00000157600.11	TMEM164	chrX	110002631	110182734	+	2505.34	0.459554	2.25539e-06	6.05009e-05
ENSG00000188785.11	ZNF548	chr19	57389850	57402992	+	509.136	0.795531	2.25174e-06	6.05009e-05
ENSG00000132950.18	ZMYM5	chr13	19823482	19863636	-	388.486	-0.747661	2.33937e-06	6.26291e-05
ENSG00000178425.13	NT5DC1	chr6	116100849	116249497	+	2212.94	-0.582198	2.38588e-06	6.37478e-05
ENSG00000152785.6	BMP3	chr4	81030965	81057531	+	39.2475	-1.90458	2.60598e-06	6.94912e-05
ENSG00000122512.15	PMS2	chr7	5973239	6009125	-	1084.83	-0.694158	2.67201e-06	7.11112e-05
ENSG00000245680.9	ZNF585B	chr19	37181579	37218153	-	493.417	0.597424	2.69596e-06	7.16075e-05
ENSG00000119280.16	C1orf198	chr1	230837119	230869589	-	1973.95	-0.537954	2.74079e-06	7.26552e-05
ENSG00000099804.8	CDC34	chr19	531712	542092	+	2478.23	0.51589	2.8193e-06	7.45427e-05
ENSG00000254004.6	ZNF260	chr19	36510695	36528660	-	1393.27	0.533061	2.82304e-06	7.45427e-05
ENSG00000123836.14	PFKFB2	chr1	207034366	207081024	+	1217.16	-0.540903	2.84048e-06	7.48567e-05
ENSG00000130193.7	THEM6	chr8	142727203	142736927	+	936.134	-0.546382	2.87587e-06	7.56415e-05
ENSG00000003400.14	CASP10	chr2	201182881	201229406	+	472.046	0.742118	2.92451e-06	7.67406e-05
ENSG00000170231.15	FABP6	chr5	160187367	160238735	+	18.4388	2.95158	2.92903e-06	7.67406e-05
ENSG00000164128.6	NPY1R	chr4	163323961	163344832	-	108.638	-1.15092	3.0243e-06	7.9083e-05
ENSG00000126709.14	IFI6	chr1	27666061	27672218	-	225.628	1.00325	3.08023e-06	8.03899e-05
ENSG00000141338.13	ABCA8	chr17	68867292	68955392	-	26.9472	2.89392	3.24774e-06	8.4598e-05
ENSG00000138131.3	LOXL4	chr10	98247690	98268250	-	75.0939	-1.54614	3.33956e-06	8.6822e-05
ENSG00000002822.15	MAD1L1	chr7	1815793	2233243	-	1252.35	-0.53901	3.4151e-06	8.86154e-05
ENSG00000112096.17	SOD2	chr6	159669057	159745186	-	2842.78	-0.44028	3.56092e-06	9.22217e-05
ENSG00000071564.14	TCF3	chr19	1609290	1652605	-	3040.92	0.504088	3.67242e-06	9.49271e-05
ENSG00000116678.19	LEPR	chr1	65420652	65641559	+	671.215	-0.852023	3.71717e-06	9.59001e-05
ENSG00000167674.14	CTB-50L17.10	chr19	4472287	4502211	+	3402.94	-0.516669	3.75136e-06	9.65975e-05
ENSG00000047932.13	GOPC	chr6	117560269	117602542	-	3058.92	-0.44525	3.78322e-06	9.72322e-05
ENSG00000155111.14	CDK19	chr6	110609978	110815958	-	1001.19	-0.587545	3.82386e-06	9.80901e-05
ENSG00000130363.11	RSPH3	chr6	158972871	159000187	-	587.584	-0.663315	4.29174e-06	0.000109883
ENSG00000253710.2	ALG11	chr13	52012398	52029664	+	488.763	-0.621847	4.33093e-06	0.000110677
ENSG00000136295.14	TTYH3	chr7	2631951	2664802	+	1033.15	-0.569142	4.51345e-06	0.000115123
ENSG00000163082.9	SGPP2	chr2	222424517	222560948	+	84.303	-1.53655	4.74821e-06	0.000120882
ENSG00000204519.10	ZNF551	chr19	57681969	57717301	+	711.87	0.574117	4.93644e-06	0.000125438
ENSG00000105136.20	ZNF419	chr19	57487711	57496097	+	386.15	0.668883	5.11284e-06	0.000129676
ENSG00000244754.8	N4BP2L2	chr13	32432417	32538885	-	4916.72	-0.513274	5.18129e-06	0.000131165
ENSG00000143486.15	EIF2D	chr1	206571292	206612463	-	3760.97	-0.43923	5.49588e-06	0.000138869
ENSG00000106052.13	TAX1BP1	chr7	27739331	27844564	+	4608.62	-0.479678	5.56455e-06	0.000140341
ENSG00000166206.14	GABRB3	chr15	26543546	26939539	-	621.692	-0.60637	6.16789e-06	0.000155267
ENSG00000213096.10	ZNF254	chr19	24033405	24129961	+	895.768	0.547048	6.30131e-06	0.000158331
ENSG00000196391.10	ZNF774	chr15	90352245	90369146	+	252.598	-0.805367	6.53882e-06	0.000163993
ENSG00000198040.10	ZNF84	chr12	133037292	133063304	+	1766.74	0.697489	6.68172e-06	0.000167266
ENSG00000143195.12	ILDR2	chr1	166895711	166975482	-	424.049	-0.931923	6.73864e-06	0.000168379
ENSG00000178498.15	DTX3	chr12	57604622	57609804	+	11.2922	-6.05718	6.86349e-06	0.000171181
ENSG00000147883.10	CDKN2B	chr9	22002903	22009363	-	437.975	0.623041	7.04878e-06	0.000175478
ENSG00000146409.10	SLC18B1	chr6	132769370	132798553	-	2254.3	-0.510643	7.15525e-06	0.000177801
ENSG00000197978.9	GOLGA6L9	chr15	82430018	82439153	+	105.708	-1.09989	7.19736e-06	0.000178518
ENSG00000154237.12	LRRK1	chr15	100919215	101078254	+	65.0695	-1.4013	7.26309e-06	0.000179489
ENSG00000184867.13	ARMCX2	chrX	101655281	101659891	-	12.9647	-5.3852	7.25603e-06	0.000179489
ENSG00000102572.14	STK24	chr13	98445185	98577940	-	2728.79	-0.519949	7.28797e-06	0.000179646
ENSG00000131013.3	PPIL4	chr6	149504733	149546038	-	2443.94	-0.495241	7.29606e-06	0.000179646
ENSG00000118518.15	RNF146	chr6	127266610	127288567	+	1312.36	-0.535633	7.41081e-06	0.000182139
ENSG00000163444.11	TMEM183A	chr1	203007386	203024848	+	2905.45	-0.545073	7.47078e-06	0.000183279
ENSG00000115290.9	GRB14	chr2	164492812	164621848	-	439.954	-0.619186	7.552e-06	0.000184935
ENSG00000128000.15	ZNF780B	chr19	40028260	40056209	-	523.852	-0.581241	7.57189e-06	0.000185086
ENSG00000015520.14	NPC1L1	chr7	44512535	44541315	-	38.4793	1.75794	7.58965e-06	0.000185185
ENSG00000137955.15	RABGGTB	chr1	75786197	75795079	+	14497.6	0.446488	7.60382e-06	0.000185196
ENSG00000064961.18	HMG20B	chr19	3572777	3579088	+	3708.57	0.553112	7.87504e-06	0.000191456
ENSG00000066926.10	FECH	chr18	57548283	57586772	-	1892.57	-0.515704	7.99616e-06	0.000194051
ENSG00000062370.16	ZNF112	chr19	44326555	44367217	-	390.123	0.658652	8.01172e-06	0.000194079
ENSG00000130255.12	RPL36	chr19	5674947	5691876	+	34853.7	0.436601	8.02818e-06	0.000194129
ENSG00000083642.18	PDS5B	chr13	32586427	32778019	+	2591.19	-0.494975	8.26313e-06	0.000199453
ENSG00000256060.2	TRAPPC2B	chr19	57363511	57365353	+	120.561	1.01247	8.29307e-06	0.000199818
ENSG00000102710.19	SUPT20H	chr13	37009312	37059713	-	1693.68	-0.438888	8.62268e-06	0.00020739
ENSG00000152484.13	USP12	chr13	27066142	27171896	-	1109.31	-0.480738	8.64045e-06	0.000207448
ENSG00000136159.3	NUDT15	chr13	48037567	48047222	+	1162.42	-0.556805	8.71099e-06	0.00020877
ENSG00000136146.14	MED4	chr13	48053323	48095131	-	1821.96	-0.494876	8.87165e-06	0.000212243
ENSG00000041982.15	TNC	chr9	115019578	115118257	-	28.7241	-2.13303	8.97585e-06	0.000214025
ENSG00000162551.13	ALPL	chr1	21509372	21578412	+	179.723	1.0053	8.97784e-06	0.000214025
ENSG00000140941.12	MAP1LC3B	chr16	87383995	87404779	+	1794.83	0.462955	9.17231e-06	0.000218275
ENSG00000270885.1	RASL10B	chr17	35731649	35743521	+	184.696	0.905485	9.37879e-06	0.000222796
ENSG00000128973.12	CLN6	chr15	68206992	68257211	-	1219.02	-0.588624	9.70562e-06	0.000229884
ENSG00000174145.7	NWD2	chr4	37244220	37449465	+	13.8638	-3.53305	9.71126e-06	0.000229884
ENSG00000158186.12	MRAS	chr3	138347648	138405534	+	1056.88	0.766681	9.73635e-06	0.000230075
ENSG00000146574.15	CCZ1B	chr7	6794134	6826770	-	414.169	-0.590325	9.89848e-06	0.000233497
ENSG00000168566.12	SNRNP48	chr6	7590199	7611967	+	3915.45	0.419394	1.00059e-05	0.000235618
ENSG00000100196.10	KDELR3	chr22	38468062	38483447	+	323.436	-0.912421	1.02215e-05	0.000240276
ENSG00000176490.4	DIRAS1	chr19	2714567	2721418	-	875.465	0.48942	1.04387e-05	0.000244955
ENSG00000229676.2	ZNF492	chr19	22634324	22667670	+	194.485	0.817016	1.08099e-05	0.000253225
ENSG00000197081.12	IGF2R	chr6	159969099	160113507	+	6532.4	-0.440329	1.08369e-05	0.000253417
ENSG00000146587.17	RBAK	chr7	5045821	5069488	+	1485.9	-0.569026	1.08926e-05	0.00025428
ENSG00000143761.15	ARF1	chr1	228082660	228099212	+	18014.1	-0.365742	1.10195e-05	0.000256797
ENSG00000158615.8	PPP1R15B	chr1	204403387	204411791	-	5586.07	-0.431424	1.10421e-05	0.000256882
ENSG00000108018.15	SORCS1	chr10	106573663	107164534	-	161.729	-1.39419	1.1135e-05	0.000258595
ENSG00000152439.12	ZNF773	chr19	57499915	57518404	+	259.404	0.729066	1.18872e-05	0.000275118
ENSG00000168438.14	CDC40	chr6	110180141	110254275	+	2088.61	-0.434052	1.18726e-05	0.000275118
ENSG00000165731.18	RET	chr10	43077027	43130351	+	83.6721	-1.30081	1.23505e-05	0.000285352
ENSG00000162885.12	B3GALNT2	chr1	235449923	235504481	-	1675	-0.434146	1.25568e-05	0.000289622
ENSG00000105855.9	ITGB8	chr7	20330702	20415754	+	276.78	-0.777638	1.278e-05	0.000294267
ENSG00000136213.9	CHST12	chr7	2403560	2448483	+	589.012	-0.564517	1.31167e-05	0.000301506
ENSG00000157954.14	WIPI2	chr7	5190188	5233826	+	2396.98	-0.472311	1.31884e-05	0.000302638
ENSG00000180440.3	SERTM1	chr13	36673912	36697839	+	45.5633	-1.64236	1.38431e-05	0.000317123
ENSG00000111432.4	FZD10	chr12	130162459	130165740	+	12.1194	-5.22864	1.39595e-05	0.000319247
ENSG00000143633.12	C1orf131	chr1	231223763	231241187	-	1620.45	-0.525507	1.42202e-05	0.000324658
ENSG00000102781.13	KATNAL1	chr13	30202630	30307484	-	878.766	-0.491725	1.43584e-05	0.000326798
ENSG00000116906.12	GNPAT	chr1	231241207	231277973	+	4337.73	-0.472111	1.43691e-05	0.000326798
ENSG00000183655.12	KLHL25	chr15	85759323	85795030	-	359.281	-0.753612	1.43866e-05	0.000326798
ENSG00000181744.8	C3orf58	chr3	143971798	144048719	+	1357.32	0.493237	1.4412e-05	0.000326825
ENSG00000167930.15	FAM234A	chr16	234546	268971	+	425.059	-0.839273	1.45567e-05	0.000329554
ENSG00000170011.13	MYRIP	chr3	39808914	40260321	+	13.9654	-3.52503	1.46921e-05	0.000332061
ENSG00000167705.11	RILP	chr17	1646145	1650077	-	250.929	0.830519	1.48874e-05	0.000335913
ENSG00000182168.14	UNC5C	chr4	95162504	95549206	-	1042.18	-0.711189	1.51602e-05	0.000341498
ENSG00000122565.18	CBX3	chr7	26201162	26213356	+	11228.1	-0.514633	1.5279e-05	0.000343599
ENSG00000116017.10	ARID3A	chr19	925781	975934	+	1131.61	0.483992	1.56373e-05	0.000351072
ENSG00000152904.11	GGPS1	chr1	235327350	235344532	+	1107.11	-0.547741	1.58263e-05	0.000354724
ENSG00000116833.13	NR5A2	chr1	200027602	200177424	+	145.402	-0.902931	1.5884e-05	0.000355428
ENSG00000147649.9	MTDH	chr8	97644179	97728770	+	6809.75	-0.462714	1.609e-05	0.000359441
ENSG00000197863.8	ZNF790	chr19	36817428	36850787	-	337.807	0.653256	1.62701e-05	0.000362864
ENSG00000196711.8	FAM150A	chr8	52534037	52565507	-	25.1143	-2.1338	1.64635e-05	0.000366446
ENSG00000204604.10	ZNF468	chr19	52838008	52890375	-	359.697	-0.717753	1.6485e-05	0.000366446
ENSG00000253797.2	UTP14C	chr13	52024691	52033600	+	966.743	-0.495408	1.71449e-05	0.000380487
ENSG00000183145.8	RIPPLY3	chr21	37006150	37019659	+	12.5146	-3.96839	1.73004e-05	0.000383308
ENSG00000185002.9	RFX6	chr6	116877212	116932163	+	17.0769	-2.7856	1.74692e-05	0.000386412
ENSG00000111877.17	MCM9	chr6	118813442	118935162	-	1674.72	-0.479668	1.75443e-05	0.000387439
ENSG00000099260.10	PALMD	chr1	99645943	99694541	+	54.603	1.54122	1.80355e-05	0.000397637
ENSG00000197647.11	ZNF433	chr19	12014732	12035741	-	124.982	1.1738	1.81939e-05	0.000400474
ENSG00000159882.12	ZNF230	chr19	44002948	44013926	+	349.772	0.607811	1.83176e-05	0.00040254
ENSG00000164161.9	HHIP	chr4	144646021	144745271	+	323.167	-1.17714	1.86868e-05	0.000409984
ENSG00000146352.12	CLVS2	chr6	122995971	123072927	+	93.3959	-1.11054	1.88813e-05	0.000413581
ENSG00000121417.13	ZNF211	chr19	57630395	57642779	+	482.57	0.64378	1.89446e-05	0.000413624
ENSG00000144868.13	TMEM108	chr3	133038391	133397792	+	95.571	-1.3769	1.89259e-05	0.000413624
ENSG00000162616.8	DNAJB4	chr1	77979175	78017964	+	769.147	0.49825	1.91242e-05	0.000416869
ENSG00000188690.12	UROS	chr10	125784980	125823248	-	2882.57	-0.391372	1.95525e-05	0.000425519
ENSG00000103148.15	NPRL3	chr16	84271	138860	-	430.723	-0.634253	1.97803e-05	0.000429783
ENSG00000161551.14	ZNF577	chr19	51804816	51890950	-	422.511	0.603669	2.01037e-05	0.000436108
ENSG00000159921.15	GNE	chr9	36214441	36277056	-	2003.47	-0.440461	2.04934e-05	0.000443848
ENSG00000205089.7	CCNI2	chr5	132747445	132754403	+	21.9524	-2.46762	2.0532e-05	0.000443971
ENSG00000059804.15	SLC2A3	chr12	7919230	7936275	-	228.671	1.16046	2.12384e-05	0.000458511
ENSG00000164794.8	KCNV1	chr8	109963645	109975847	-	12.3295	-3.86098	2.12735e-05	0.000458535
ENSG00000025156.12	HSF2	chr6	122399546	122433119	+	2747.96	-0.430615	2.14725e-05	0.000462086
ENSG00000007541.16	PIGQ	chr16	566995	584136	+	1363.52	-0.517536	2.15083e-05	0.00046212
ENSG00000125931.10	CITED1	chrX	72301638	72307187	-	1260.45	0.527366	2.20479e-05	0.00047296
ENSG00000189184.11	PCDH18	chr4	137518918	137532494	-	677.696	0.499708	2.21591e-05	0.000474592
ENSG00000172009.14	THOP1	chr19	2785460	2815807	+	4818.55	0.409017	2.24523e-05	0.00048011
ENSG00000162702.7	ZNF281	chr1	200404940	200410056	-	2901.23	-0.510224	2.2824e-05	0.000487286
ENSG00000176619.12	LMNB2	chr19	2427638	2456996	-	10172.6	0.409561	2.33215e-05	0.000497121
ENSG00000181873.12	IBA57	chr1	228165815	228182257	+	1315.03	-0.566846	2.41114e-05	0.000513147
ENSG00000106772.17	PRUNE2	chr9	76611376	76906087	-	122.959	-1.06413	2.42979e-05	0.000516301
ENSG00000179456.10	ZBTB18	chr1	244048939	244057476	+	1861.1	-0.786775	2.43947e-05	0.000517543
ENSG00000139329.4	LUM	chr12	91102629	91111831	-	56.6459	1.67399	2.46996e-05	0.000523189
ENSG00000124749.16	COL21A1	chr6	56056590	56394094	-	12.5552	-3.64427	2.50785e-05	0.000530382
ENSG00000242802.6	AP5Z1	chr7	4775622	4794312	+	478.21	-0.694951	2.51595e-05	0.000531264
ENSG00000189043.9	NDUFA4	chr7	10931951	10940256	-	5105.58	-0.400753	2.61468e-05	0.000551247
ENSG00000185344.13	ATP6V0A2	chr12	123712318	123761755	+	3253.01	-0.477015	2.65161e-05	0.000558162
ENSG00000275714.1	HIST1H3A	chr6	26020490	26020900	+	7966.66	0.639834	2.67704e-05	0.000562637
ENSG00000118046.14	STK11	chr19	1177558	1228435	+	3049.82	0.376255	2.69396e-05	0.000564435
ENSG00000155657.26	TTN	chr2	178525989	178830802	-	31.6756	1.87604	2.69221e-05	0.000564435
ENSG00000165572.7	KBTBD6	chr13	41127569	41132746	-	2013.82	-0.530737	2.70186e-05	0.000565213
ENSG00000171970.12	ZNF57	chr19	2900898	2918476	+	560.038	0.619129	2.745e-05	0.000573349
ENSG00000152580.8	IGSF10	chr3	151425384	151458709	-	177.779	1.01843	2.88453e-05	0.00060156
ENSG00000033867.16	SLC4A7	chr3	27372721	27484420	-	2922.86	0.484548	2.90321e-05	0.000604521
ENSG00000074935.13	TUBE1	chr6	112070777	112087529	-	2087.7	-0.616523	2.94453e-05	0.00061218
ENSG00000153975.9	ZUFSP	chr6	116635618	116668794	-	1642.28	-0.408841	2.95693e-05	0.000613813
ENSG00000130005.12	GAMT	chr19	1397026	1401570	-	1505.27	0.622599	3.00695e-05	0.000623238
ENSG00000178229.7	ZNF543	chr19	57320509	57330776	+	793.11	0.569989	3.02699e-05	0.00062643
ENSG00000148187.17	MRRF	chr9	122264603	122331343	+	2386.39	-0.443455	3.06859e-05	0.000634066
ENSG00000015133.18	CCDC88C	chr14	91271323	91417844	-	784.141	0.472186	3.07509e-05	0.000634436
ENSG00000133119.12	RFC3	chr13	33818049	33966558	+	4612.98	-0.430956	3.11324e-05	0.000641328
ENSG00000104324.15	CPQ	chr8	96645227	97149654	+	10.5176	-4.44525	3.12067e-05	0.000641652
ENSG00000172270.19	BSG	chr19	571277	583493	+	14279.9	0.418156	3.12433e-05	0.000641652
ENSG00000083828.15	ZNF586	chr19	57769655	57819939	+	300.844	0.69374	3.16318e-05	0.000648644
ENSG00000174886.12	NDUFA11	chr19	5891276	5904006	-	680.715	0.54216	3.24422e-05	0.000664253
ENSG00000167657.13	DAPK3	chr19	3958453	3971123	-	1265.82	0.505527	3.27709e-05	0.000669966
ENSG00000122026.10	RPL21	chr13	27251309	27256691	+	22311.8	-0.465472	3.29672e-05	0.00067296
ENSG00000078070.12	MCCC1	chr3	183015218	183116075	-	671.784	-0.589315	3.44015e-05	0.000701177
ENSG00000135749.18	PCNX2	chr1	232983435	233295713	-	1509.83	-0.667899	3.49995e-05	0.000712289
ENSG00000115252.18	PDE1A	chr2	182140036	182523192	-	119.966	1.29074	3.5117e-05	0.000713604
ENSG00000139618.14	BRCA2	chr13	32315474	32400266	+	3934.9	-0.453075	3.58345e-05	0.00072709
ENSG00000111885.6	MAN1A1	chr6	119177209	119349761	-	2494.93	-0.401383	3.59581e-05	0.000728503
ENSG00000154678.16	PDE1C	chr7	31751179	32299329	-	10.5045	-5.05097	3.61076e-05	0.000730435
ENSG00000102034.16	ELF4	chrX	130064874	130110716	-	539.169	0.699467	3.62136e-05	0.00073081
ENSG00000162670.10	BRINP3	chr1	190097662	190478404	-	141.163	-0.968204	3.62886e-05	0.00073081
ENSG00000185551.14	NR2F2	chr15	96325938	96340263	+	1153.38	-0.498586	3.62522e-05	0.00073081
ENSG00000141905.18	NFIC	chr19	3314403	3469217	+	296.442	0.71695	3.6805e-05	0.000740104
ENSG00000146535.13	GNA12	chr7	2728112	2844324	-	828.441	-0.485037	3.69974e-05	0.000742181
ENSG00000165475.14	CRYL1	chr13	20403666	20525873	-	158.508	-1.34155	3.70183e-05	0.000742181
ENSG00000177570.13	SAMD12	chr8	118189459	118621995	-	150.62	-0.928419	3.72921e-05	0.00074656
ENSG00000006625.17	GGCT	chr7	30496621	30504844	-	1116.02	-0.482845	3.83871e-05	0.000767345
ENSG00000168952.15	STXBP6	chr14	24809656	25050297	-	332.242	1.08561	3.91014e-05	0.000780467
ENSG00000140983.13	RHOT2	chr16	668086	674174	+	1882.7	-0.568672	3.97372e-05	0.000790818
ENSG00000159346.12	ADIPOR1	chr1	202940823	202958572	-	4327.72	-0.388193	3.97178e-05	0.000790818
ENSG00000164880.15	INTS1	chr7	1470277	1504367	-	3837.22	-0.579898	4.11649e-05	0.00081682
ENSG00000165379.13	LRFN5	chr14	41607570	41904549	+	29.0422	-1.89927	4.11529e-05	0.00081682
ENSG00000088256.8	GNA11	chr19	3094410	3124004	+	1912.64	0.561038	4.1267e-05	0.000817645
ENSG00000156218.12	ADAMTSL3	chr15	83654086	84039842	+	35.6954	-1.71498	4.18933e-05	0.000828837
ENSG00000139675.11	HNRNPA1L2	chr13	52640786	52643796	+	228.343	-0.743473	4.29393e-05	0.000848287
ENSG00000177042.14	TMEM80	chr11	695428	705028	+	848.879	-0.550099	4.3449e-05	0.000857101
ENSG00000187634.11	SAMD11	chr1	923928	944581	+	945.982	-0.499786	4.43643e-05	0.00087388
ENSG00000123200.16	ZC3H13	chr13	45954465	46052759	-	2891.4	-0.499705	4.75424e-05	0.000935116
ENSG00000196126.11	HLA-DRB1	chr6	32578769	32589848	-	165.375	1.24526	4.80819e-05	0.000944352
ENSG00000152433.14	ZNF547	chr19	57363477	57379565	+	94.4603	1.06615	4.84921e-05	0.000951024
ENSG00000186272.12	ZNF17	chr19	57411163	57421939	+	372.407	0.598169	4.96481e-05	0.000972282
ENSG00000163214.20	DHX57	chr2	38797729	38875934	-	2446.41	-0.384151	4.97328e-05	0.000972529
ENSG00000189007.15	ADAT2	chr6	143422832	143450673	-	1869.71	-0.40503	5.02386e-05	0.000980998
ENSG00000171606.17	ZNF274	chr19	58183029	58213562	+	1078.53	0.52388	5.15596e-05	0.00100534
ENSG00000186230.6	ZNF749	chr19	57435329	57445485	+	483.233	0.556586	5.22565e-05	0.00101746
ENSG00000112394.16	SLC16A10	chr6	111087503	111231194	+	1247.97	-0.417764	5.23635e-05	0.00101807
ENSG00000171956.6	FOXB1	chr15	60004222	60061730	+	67.3075	-1.2266	5.25324e-05	0.00101988
ENSG00000152520.13	PAN3	chr13	28138506	28295335	+	1542.49	-0.45877	5.35493e-05	0.00103813
ENSG00000183496.5	MEX3B	chr15	82041778	82046141	-	259.501	-0.938165	5.36306e-05	0.00103822
ENSG00000168243.10	GNG4	chr1	235547687	235650754	-	929.214	-0.84957	5.38583e-05	0.00104113
ENSG00000186026.6	ZNF284	chr19	44072144	44089613	+	62.3671	1.32316	5.62044e-05	0.00108493
ENSG00000164010.14	ERMAP	chr1	42817088	42844993	+	175.892	-0.78346	5.70144e-05	0.00109899
ENSG00000166033.11	HTRA1	chr10	122461525	122514908	+	514.773	-1.04414	5.76921e-05	0.00111007
ENSG00000197016.11	ZNF470	chr19	56567511	56588911	+	294.56	0.641672	5.77536e-05	0.00111007
ENSG00000008256.15	CYTH3	chr7	6161776	6272644	-	967.756	-0.430171	5.9768e-05	0.00114557
ENSG00000091844.7	RGS17	chr6	153004459	153131249	-	461.397	-0.670683	5.97702e-05	0.00114557
ENSG00000112137.17	PHACTR1	chr6	12716805	13290484	+	56.9939	-1.50044	5.99415e-05	0.00114722
ENSG00000162849.15	KIF26B	chr1	245154985	245709431	+	153.501	-0.89237	6.03811e-05	0.001154
ENSG00000159176.13	CSRP1	chr1	201483530	201509456	-	110.194	0.952857	6.08478e-05	0.00116127
ENSG00000174672.15	BRSK2	chr11	1389899	1462689	+	740.365	0.553653	6.11868e-05	0.00116609
ENSG00000148541.12	FAM13C	chr10	59246129	59363181	-	118.325	-0.921406	6.25831e-05	0.00119102
ENSG00000213186.7	TRIM59	chr3	160432445	160485773	-	1408.85	0.467131	6.26885e-05	0.00119135
ENSG00000007392.16	LUC7L	chr16	188969	229463	-	1526.33	-0.673436	6.2995e-05	0.00119381
ENSG00000184056.14	VPS33B	chr15	90998416	91022603	-	90.097	-1.0989	6.29583e-05	0.00119381
ENSG00000101311.15	FERMT1	chr20	6074845	6123544	-	38.8618	-1.49206	6.37288e-05	0.00120602
ENSG00000172554.11	SNTG2	chr2	950868	1367613	+	9.53734	-4.28426	6.41272e-05	0.00121186
ENSG00000198093.10	ZNF649	chr19	51889224	51905040	-	622.143	0.496206	6.43216e-05	0.00121383
ENSG00000074370.17	ATP2A3	chr17	3923870	3964464	-	134.546	0.879729	6.4986e-05	0.00122466
ENSG00000204977.9	TRIM13	chr13	49995888	50020481	+	1132.23	-0.54216	6.58431e-05	0.00123908
ENSG00000145087.12	STXBP5L	chr3	120908072	121424761	+	544.646	0.611183	6.70087e-05	0.00125751
ENSG00000182004.12	SNRPE	chr1	203861603	203870550	+	7121.03	-0.463773	6.69879e-05	0.00125751
ENSG00000142556.18	ZNF614	chr19	52012765	52030240	-	1353.05	0.49814	6.71757e-05	0.00125889
ENSG00000069431.11	ABCC9	chr12	21797401	21942529	-	14.6727	-2.87907	6.73711e-05	0.0012608
ENSG00000080345.17	RIF1	chr2	151409883	151508013	+	11575.9	-0.394516	6.78315e-05	0.00126644
ENSG00000111981.4	ULBP1	chr6	149964007	149973710	+	149.507	-1.32191	6.78602e-05	0.00126644
ENSG00000153012.11	LGI2	chr4	24998847	25030879	-	217.183	-0.990137	6.81649e-05	0.00127037
ENSG00000170540.14	ARL6IP1	chr16	18791667	18801678	-	7162.63	0.344872	6.90609e-05	0.00128529
ENSG00000164465.18	DCBLD1	chr6	117453817	117569858	+	820.006	-0.474284	7.02656e-05	0.00130591
ENSG00000151474.21	FRMD4A	chr10	13643706	14462142	-	664.015	0.515225	7.03798e-05	0.00130624
ENSG00000122674.11	CCZ1	chr7	5898725	5926550	+	742.22	-0.503398	7.08533e-05	0.00131322
ENSG00000180616.8	SSTR2	chr17	73165012	73176633	+	117.055	-0.905212	7.09656e-05	0.0013135
ENSG00000123562.16	MORF4L2	chrX	103675496	103688158	-	27846.4	0.396424	7.21001e-05	0.00133164
ENSG00000197961.11	ZNF121	chr19	9560353	9584533	-	7949.23	0.358863	7.21432e-05	0.00133164
ENSG00000179348.11	GATA2	chr3	128479427	128493185	-	483.889	0.536484	7.56599e-05	0.00139464
ENSG00000129925.10	TMEM8A	chr16	370773	387113	-	1273.34	-0.51571	7.62115e-05	0.0014029
ENSG00000143641.9	GALNT2	chr1	230057990	230282124	+	3767.59	-0.450726	7.83069e-05	0.0014395
ENSG00000197696.9	NMB	chr15	84655129	84658563	-	265.812	-0.615174	7.93267e-05	0.00145627
ENSG00000112297.14	AIM1	chr6	106360808	106571978	+	45.4658	-1.56903	8.10626e-05	0.00148611
ENSG00000172164.13	SNTB1	chr8	120535745	120813273	-	327.878	-0.813872	8.25799e-05	0.00151187
ENSG00000088387.18	DOCK9	chr13	98793429	99086625	-	1054.61	-0.463486	8.50523e-05	0.00155485
ENSG00000148798.10	INA	chr10	103277163	103290351	+	215.17	-0.740841	8.51578e-05	0.00155485
ENSG00000166794.4	PPIB	chr15	64155812	64163205	-	7443.9	-0.555924	8.63355e-05	0.00157422
ENSG00000125246.15	CLYBL	chr13	99606669	99897134	+	218.386	-1.11936	8.6873e-05	0.00158189
ENSG00000117707.15	PROX1	chr1	213983181	214041502	+	195.836	-0.814506	8.71088e-05	0.00158404
ENSG00000149927.17	DOC2A	chr16	30005509	30023270	-	264.908	0.777312	8.79324e-05	0.00159687
ENSG00000083635.7	NUFIP1	chr13	44939249	44989483	-	840.661	-0.485673	8.84001e-05	0.0016032
ENSG00000167034.9	NKX3-1	chr8	23678693	23682927	-	44.704	-1.39525	8.85831e-05	0.00160436
ENSG00000133056.13	PIK3C2B	chr1	204422628	204494724	-	587.613	-0.570753	8.89873e-05	0.00160953
ENSG00000136014.11	USP44	chr12	95516560	95551490	-	510.937	-0.571856	9.02351e-05	0.00162991
ENSG00000105173.13	CCNE1	chr19	29811898	29824308	+	1356.14	0.425719	9.05288e-05	0.00163303
ENSG00000149970.15	CNKSR2	chrX	21372801	21654695	+	25.7808	-1.97957	9.07245e-05	0.00163437
ENSG00000117069.14	ST6GALNAC5	chr1	76867441	77065711	+	135.435	-0.908396	9.09881e-05	0.00163694
ENSG00000100867.14	DHRS2	chr14	23630115	23645639	+	336.875	2.75336	9.13879e-05	0.00164087
ENSG00000138061.11	CYP1B1	chr2	38066973	38109902	-	68.9311	-1.12582	9.14499e-05	0.00164087
ENSG00000183208.12	C15orf58	chr15	90233808	90245811	+	128.289	-0.976303	9.22053e-05	0.00165004
ENSG00000183780.12	SLC35F3	chr1	233904933	234324516	+	19.3703	-2.21229	9.21997e-05	0.00165004
ENSG00000133424.20	LARGE	chr22	33162226	33922841	-	903.428	0.503633	9.25112e-05	0.00165332
ENSG00000143772.9	ITPKB	chr1	226631690	226739323	-	164.217	-0.741619	9.2912e-05	0.00165828
ENSG00000163697.16	APBB2	chr4	40810027	41216714	-	1182.82	0.423511	9.45747e-05	0.00168573
ENSG00000198453.12	ZNF568	chr19	36916329	36998700	+	547.337	0.574144	9.5828e-05	0.00170581
ENSG00000054277.13	OPN3	chr1	241590102	241677376	-	61.9295	-1.36881	9.601e-05	0.0017068
ENSG00000116918.13	TSNAX	chr1	231528653	231566524	+	2252.16	-0.463593	9.65027e-05	0.00171281
ENSG00000186432.8	KPNA4	chr3	160494995	160565588	-	4042.49	0.352891	9.6602e-05	0.00171281
ENSG00000165084.15	C8orf34	chr8	68330722	68819022	+	280.56	0.764596	0.00010134	0.00179447
ENSG00000123472.12	ATPAF1	chr1	46632737	46673867	-	4196.58	-0.359931	0.000105021	0.00185721
ENSG00000123243.14	ITIH5	chr10	7559270	7666998	-	45.3786	-1.57151	0.000106085	0.00187356
ENSG00000108784.9	NAGLU	chr17	42536172	42544449	+	949.71	-0.466162	0.000107177	0.00189038
ENSG00000099864.17	PALM	chr19	708939	748329	+	744.885	0.828131	0.000107727	0.0018976
ENSG00000154380.17	ENAH	chr1	225486835	225653142	-	13145.3	-0.4042	0.000108969	0.00191199
ENSG00000156298.12	TSPAN7	chrX	38561370	38688920	+	439.45	-0.684787	0.0001089	0.00191199
ENSG00000163328.13	GPR155	chr2	174431571	174487094	-	351.815	-0.565244	0.000108963	0.00191199
ENSG00000139278.9	GLIPR1	chr12	75480680	75503853	+	19.3767	2.24372	0.000110088	0.00192912
ENSG00000205903.6	ZNF316	chr7	6637322	6656432	+	456.32	-0.584837	0.000110712	0.00193753
ENSG00000101098.12	RIMS4	chr20	44751808	44810338	-	1600.24	0.378396	0.000111389	0.00194685
ENSG00000075624.14	ACTB	chr7	5527147	5563784	-	33226.6	-0.339627	0.0001129	0.00196939
ENSG00000125257.14	ABCC4	chr13	95019829	95301475	-	2604.19	-0.433763	0.00011297	0.00196939
ENSG00000133104.12	SPG20	chr13	36301638	36370180	-	4278.8	-0.365301	0.000113603	0.00197786
ENSG00000106392.10	C1GALT1	chr7	7156934	7248651	+	961.051	-0.442202	0.000115424	0.00200697
ENSG00000164535.14	DAGLB	chr7	6409126	6484190	-	564.084	-0.553624	0.000117452	0.00203962
ENSG00000101134.11	DOK5	chr20	54475597	54651171	+	7.58335	-5.46449	0.000117741	0.00204201
ENSG00000203666.12	EFCAB2	chr1	244969705	245127164	+	194.238	-0.690748	0.000121541	0.0021052
ENSG00000115486.11	GGCX	chr2	85544723	85561547	-	2008.01	0.351791	0.000121804	0.00210705
ENSG00000079739.15	PGM1	chr1	63593276	63660245	+	3033.16	-0.396456	0.000123014	0.00211983
ENSG00000125249.6	RAP2A	chr13	97434222	97469128	+	3068	-0.436856	0.000122761	0.00211983
ENSG00000198625.12	MDM4	chr1	204516379	204558120	+	4169.27	-0.555705	0.000122965	0.00211983
ENSG00000186300.11	ZNF555	chr19	2841435	2860484	+	681.763	0.484829	0.00012402	0.00213445
ENSG00000266028.7	SRGAP2	chr1	206203345	206464443	+	1342.82	-0.417242	0.000124542	0.0021407
ENSG00000165863.16	C10orf82	chr10	116663696	116670264	-	25.5564	-2.06004	0.000125512	0.00215463
ENSG00000110900.14	TSPAN11	chr12	30926428	30996599	+	18.5541	-2.23991	0.000125763	0.00215619
ENSG00000103326.11	CAPN15	chr16	527717	554636	+	1490.48	-0.632775	0.000126679	0.00216914
ENSG00000176771.16	NCKAP5	chr2	132671799	133568463	-	28.0412	-1.78234	0.000127594	0.00217928
ENSG00000180921.6	FAM83H	chr8	143723933	143733801	-	171.072	-0.840862	0.000127498	0.00217928
ENSG00000120696.8	KBTBD7	chr13	41189833	41194566	-	706.896	-0.509038	0.000128236	0.00218747
ENSG00000148730.6	EIF4EBP2	chr10	70404379	70428618	+	5780.53	-0.319604	0.000130264	0.00221927
ENSG00000156232.7	WHAMM	chr15	82809628	82836108	+	356.373	-0.591211	0.000130729	0.00222437
ENSG00000171435.13	KSR2	chr12	117453012	117968983	-	29.1142	-1.73769	0.000132751	0.00225592
ENSG00000174917.8	C19orf70	chr19	5678421	5680896	-	1599.16	0.448725	0.000134402	0.00228111
ENSG00000143479.15	DYRK3	chr1	206635536	206684419	+	558.658	-0.618902	0.000136392	0.00231198
ENSG00000164089.8	ETNPPL	chr4	108742040	108763054	-	37.5652	-1.85298	0.000137001	0.00231939
ENSG00000122691.12	TWIST1	chr7	19020991	19117672	-	218.841	-0.736734	0.000138321	0.00233652
ENSG00000185842.15	DNAH14	chr1	224896262	225399292	+	3506.36	-0.423998	0.000138359	0.00233652
ENSG00000100852.12	ARHGAP5	chr14	32076114	32159728	+	7918.52	0.419682	0.000138786	0.00234081
ENSG00000198937.8	CCDC167	chr6	37482920	37499922	-	1319.67	0.417479	0.000139416	0.0023485
ENSG00000116750.13	UCHL5	chr1	193012250	193060080	-	5035.23	-0.461292	0.000140562	0.00236402
ENSG00000162889.10	MAPKAPK2	chr1	206684944	206734283	+	1630.68	-0.452712	0.000140864	0.00236402
ENSG00000184898.6	RBM43	chr2	151247940	151261879	-	58.6559	-1.29233	0.000140856	0.00236402
ENSG00000146433.8	TMEM181	chr6	158536436	158635428	+	2472.95	-0.497622	0.000143334	0.00240249
ENSG00000133083.14	DCLK1	chr13	35768652	36131306	-	247.417	-1.11292	0.000143778	0.00240694
ENSG00000120688.8	WBP4	chr13	41061274	41084006	+	597.521	-0.511424	0.000144661	0.00241872
ENSG00000112977.15	DAP	chr5	10679230	10761272	-	1281.14	0.44199	0.000146969	0.00245428
ENSG00000122477.12	LRRC39	chr1	100148449	100178273	-	85.2331	-1.09055	0.000148838	0.00248241
ENSG00000122025.14	FLT3	chr13	28003274	28100592	-	15.7675	-2.44925	0.000150016	0.00249897
ENSG00000160867.14	FGFR4	chr5	177086886	177098144	+	788.446	0.483568	0.000153293	0.00255042
ENSG00000120256.9	LRP11	chr6	149818798	149864026	-	2561.65	-0.593491	0.000154918	0.00257426
ENSG00000120885.21	CLU	chr8	27596917	27615031	-	251.427	0.919073	0.000155786	0.00258432
ENSG00000186111.9	PIP5K1C	chr19	3630183	3700479	-	624.459	0.500691	0.000155906	0.00258432
ENSG00000105866.13	SP4	chr7	21428034	21514822	+	855.462	-0.540019	0.000157246	0.00259756
ENSG00000171503.11	ETFDH	chr4	158672125	158709623	+	1469.29	-0.432641	0.000157282	0.00259756
ENSG00000180354.15	MTURN	chr7	30134810	30162762	+	2195.91	-0.555597	0.000157214	0.00259756
ENSG00000186020.12	ZNF529	chr19	36534774	36605276	-	1080.14	0.47974	0.000160808	0.00265254
ENSG00000174652.17	ZNF266	chr19	9412598	9435578	-	1382.31	0.440683	0.000162062	0.00266997
ENSG00000164070.11	HSPA4L	chr4	127781821	127840733	+	6145.96	0.38218	0.000168614	0.00277452
ENSG00000174938.14	SEZ6L2	chr16	29871159	29899547	-	330.161	0.780063	0.000169559	0.00278667
ENSG00000159167.11	STC1	chr8	23841915	23854807	-	9.6504	-3.80116	0.000170092	0.00279203
ENSG00000100292.16	HMOX1	chr22	35380361	35394214	+	480.894	0.746599	0.00017157	0.00281288
ENSG00000135506.15	OS9	chr12	57693955	57721557	+	3961.65	-0.472574	0.00017713	0.0029005
ENSG00000079313.14	REXO1	chr19	1815246	1848463	-	752.189	0.518048	0.00017744	0.00290206
ENSG00000147613.7	PSKH2	chr8	86048373	86088621	-	10.4382	-3.97051	0.000177852	0.00290527
ENSG00000122550.17	KLHL7	chr7	23105758	23177914	+	1168.88	-0.382623	0.000183408	0.00299241
ENSG00000168118.11	RAB4A	chr1	229271062	229305894	+	2349.59	-0.371456	0.000185772	0.00302732
ENSG00000142871.16	CYR61	chr1	85580761	85583962	+	239.064	0.811788	0.000188019	0.00306025
ENSG00000128242.12	GAL3ST1	chr22	30554635	30574587	-	40.044	1.80058	0.00019075	0.00310095
ENSG00000118200.14	CAMSAP2	chr1	200739558	200860704	+	3479.42	-0.379089	0.000191203	0.00310458
ENSG00000179455.7	MKRN3	chr15	23565678	23630075	+	34.3699	1.5907	0.00019165	0.00310809
ENSG00000159399.9	HK2	chr2	74833981	74893359	+	3176.97	-0.338641	0.000192657	0.00312068
ENSG00000112852.6	PCDHB2	chr5	141094578	141098703	+	43.6857	1.75859	0.000198113	0.0032052
ENSG00000181652.19	ATG9B	chr7	151012209	151024499	-	31.4977	1.64539	0.000199652	0.00322624
ENSG00000196268.11	ZNF493	chr19	21397119	21427573	+	589.82	0.554578	0.000200974	0.00324371
ENSG00000106080.10	FKBP14	chr7	30010587	30026684	-	1019.52	-0.438046	0.000202275	0.00326082
ENSG00000143878.9	RHOB	chr2	20447074	20449445	+	3907.36	0.635344	0.000206304	0.00332179
ENSG00000157514.16	TSC22D3	chrX	107713221	107777342	-	2905.42	-1.95327	0.000206822	0.00332616
ENSG00000174010.9	KLHL15	chrX	23983720	24027186	-	3169.8	0.351273	0.000207349	0.00333
ENSG00000181192.11	DHTKD1	chr10	12068972	12123225	+	3852.97	-0.4263	0.000207554	0.00333
ENSG00000152939.15	MARVELD2	chr5	69415065	69444330	+	207.39	-0.745192	0.000208438	0.00334021
ENSG00000170500.12	LONRF2	chr2	100273291	100322733	-	1031.51	-0.563727	0.000210053	0.0033621
ENSG00000119943.12	PYROXD2	chr10	98383565	98415184	-	117.533	1.07874	0.000210591	0.00336671
ENSG00000165458.13	INPPL1	chr11	72223701	72239105	+	3073.29	-0.423164	0.000215645	0.00344343
ENSG00000162687.16	KCNT2	chr1	196225779	196609225	-	420.371	-0.912923	0.000216533	0.00345352
ENSG00000106211.8	HSPB1	chr7	76302544	76304295	+	719.486	0.458107	0.000218188	0.00347441
ENSG00000184378.2	ACTRT3	chr3	169766921	169769895	-	75.1467	-1.1201	0.000218358	0.00347441
ENSG00000014257.15	ACPP	chr3	132317367	132368298	+	28.3322	1.94625	0.000220778	0.00350465
ENSG00000185811.18	IKZF1	chr7	50304068	50405101	+	8.63717	-4.10153	0.00022055	0.00350465
ENSG00000170961.6	HAS2	chr8	121612116	121641390	-	6.80613	-5.30297	0.000222243	0.00352376
ENSG00000157064.10	NMNAT2	chr1	183248237	183418602	-	86.8343	1.07433	0.000223895	0.00354579
ENSG00000070882.12	OSBPL3	chr7	24796539	24981634	-	1317.45	-0.369691	0.000225018	0.00355939
ENSG00000118946.11	PCDH17	chr13	57631810	57729311	+	433.944	-0.702559	0.000229383	0.0036242
ENSG00000120658.13	ENOX1	chr13	43213518	43786908	-	428.253	-0.547928	0.000231339	0.00365083
ENSG00000187498.14	COL4A1	chr13	110148963	110307149	-	1963.6	0.344572	0.000234048	0.00368926
ENSG00000106305.9	AIMP2	chr7	6009245	6023834	+	1692.61	-0.62567	0.000235221	0.00370343
ENSG00000041353.9	RAB27B	chr18	54717860	54895516	+	14.2892	-2.49837	0.000240347	0.00377972
ENSG00000198931.10	APRT	chr16	88809339	88811944	-	7366.93	-0.37736	0.000240865	0.00378347
ENSG00000182934.11	SRPRA	chr11	126262919	126269144	-	2068.45	-0.437316	0.000242779	0.0038091
ENSG00000038427.15	VCAN	chr5	83471465	83582303	+	6750.44	-0.306498	0.000244413	0.00383027
ENSG00000182054.9	IDH2	chr15	90083045	90102504	-	1922.93	-1.37473	0.000245443	0.00384196
ENSG00000140548.9	ZNF710	chr15	90001392	90082206	+	556.757	-0.527597	0.000249771	0.00390516
ENSG00000080298.15	RFX3	chr9	3218297	3526004	-	404.19	-0.598391	0.000251377	0.0039212
ENSG00000113396.12	SLC27A6	chr5	128538013	129033642	+	58.4755	-1.53062	0.00025116	0.0039212
ENSG00000115594.11	IL1R1	chr2	102064544	102179874	+	20.6541	-2.08788	0.000255197	0.00397618
ENSG00000116574.5	RHOU	chr1	228735077	228746669	+	1357.88	-0.43177	0.000259133	0.00403285
ENSG00000006744.18	ELAC2	chr17	12992391	13018187	-	4336.25	-0.488024	0.000261252	0.00406114
ENSG00000164631.18	ZNF12	chr7	6688433	6706923	-	1571.31	-0.387321	0.000263836	0.0040966
ENSG00000075239.13	ACAT1	chr11	108121516	108147776	+	5055.76	-0.379071	0.000267144	0.00413844
ENSG00000132952.11	USPL1	chr13	30617693	30660770	+	1555.87	-0.469051	0.000266895	0.00413844
ENSG00000008018.8	PSMB1	chr6	170535117	170553341	-	7372.11	-0.363586	0.000268899	0.00416083
ENSG00000104722.13	NEFM	chr8	24913012	24919098	+	973.333	-0.479796	0.000270206	0.00417628
ENSG00000198818.9	SFT2D1	chr6	166319728	166342591	-	1687.01	-0.342608	0.000271365	0.00418939
ENSG00000085741.12	WNT11	chr11	76186325	76210736	-	142.407	-0.797571	0.000272624	0.00419442
ENSG00000162069.15	CCDC64B	chr16	3027682	3036926	-	49.3336	1.46963	0.000272064	0.00419442
ENSG00000162923.14	WDR26	chr1	224385143	224437033	-	5766.65	-0.349404	0.000272574	0.00419442
ENSG00000124795.14	DEK	chr6	18223868	18264823	-	16372.9	-0.360419	0.000275848	0.0042392
ENSG00000198182.12	ZNF607	chr19	37696363	37719790	-	725.494	0.461221	0.000276594	0.00424584
ENSG00000106537.7	TSPAN13	chr7	16753535	16784536	+	1430.59	-0.532152	0.000287173	0.0044032
ENSG00000135775.13	COG2	chr1	230642489	230693982	+	3262.71	-0.508778	0.000288177	0.0044136
ENSG00000120253.13	NUP43	chr6	149724315	149749665	-	5421	-0.364879	0.000292382	0.00446862
ENSG00000126882.12	FAM78A	chr9	131258076	131276547	-	321.745	0.655588	0.000292432	0.00446862
ENSG00000101695.8	RNF125	chr18	32018372	32073213	+	1390.21	0.446102	0.000293984	0.00448724
ENSG00000039068.18	CDH1	chr16	68737225	68835548	+	100.235	-1.37163	0.000294879	0.00449447
ENSG00000170190.15	SLC16A5	chr17	75087727	75106162	+	9.01885	-3.70803	0.000295123	0.00449447
ENSG00000164938.13	TP53INP1	chr8	94925972	94949411	-	967.324	0.558012	0.000298012	0.00453335
ENSG00000118508.4	RAB32	chr6	146543693	146554965	+	449.687	-0.629147	0.000298756	0.00453954
ENSG00000131094.3	C1QL1	chr17	44959693	44968071	-	90.6824	0.972691	0.000299576	0.00454688
ENSG00000156096.13	UGT2B4	chr4	69480165	69526014	-	22.5942	-1.90397	0.000300902	0.00456187
ENSG00000009413.15	REV3L	chr6	111299028	111483715	-	4243.6	-0.323655	0.000302072	0.00457448
ENSG00000135801.9	TAF5L	chr1	229593111	229626047	-	2609.89	-0.387653	0.000304548	0.0046068
ENSG00000164506.14	STXBP5	chr6	147204425	147390476	+	1396.78	-0.425688	0.000306232	0.00462191
ENSG00000174460.3	ZCCHC12	chrX	118823790	118826968	+	294.114	-0.740941	0.000306112	0.00462191
ENSG00000123178.14	SPRYD7	chr13	49912706	49936490	-	505.58	-0.474222	0.000317326	0.00478399
ENSG00000130508.10	PXDN	chr2	1631887	1744852	-	570.328	-0.634862	0.000318184	0.00479158
ENSG00000186480.12	INSIG1	chr7	155297776	155310235	+	7432.64	0.582857	0.000321184	0.00483137
ENSG00000105849.5	TWISTNB	chr7	19695462	19709087	-	3174.78	-0.421522	0.000322282	0.00484249
ENSG00000120833.13	SOCS2	chr12	93569814	93583487	+	480.591	-0.543639	0.000325516	0.00488021
ENSG00000165152.8	TMEM246	chr9	101473171	101533537	-	1058.82	-0.374682	0.000325241	0.00488021
ENSG00000134824.13	FADS2	chr11	61792980	61867354	+	833.821	-0.625818	0.000328226	0.00491538
ENSG00000123575.8	FAM199X	chrX	104166620	104195902	+	6926.6	0.363462	0.000329899	0.00493495
ENSG00000204611.6	ZNF616	chr19	52113091	52139922	-	998.46	0.472209	0.000330947	0.00494515
ENSG00000047315.15	POLR2B	chr4	56977722	57031168	+	10525.1	-0.438221	0.000332374	0.0049555
ENSG00000106268.15	NUDT1	chr7	2242222	2251146	+	851.679	-0.406296	0.000332119	0.0049555
ENSG00000186377.7	CYP4X1	chr1	47023568	47050751	+	11.9991	-2.95937	0.000332853	0.00495716
ENSG00000166823.5	MESP1	chr15	89748661	89751310	-	143.659	-0.901991	0.000333294	0.00495825
ENSG00000165621.8	OXGR1	chr13	96985719	96994730	-	11.2042	-2.82017	0.000335843	0.00499067
ENSG00000115255.10	REEP6	chr19	1490747	1497927	+	274.624	0.564743	0.000336279	0.00499166
ENSG00000049618.22	ARID1B	chr6	156777374	157210779	+	2985.55	-0.334027	0.00033789	0.0050008
ENSG00000120697.8	ALG5	chr13	36949775	37000261	-	1335.08	-0.560494	0.000338007	0.0050008
ENSG00000146414.15	SHPRH	chr6	145864245	145964423	-	4829.64	-0.358071	0.000337798	0.0050008
ENSG00000176049.15	JAKMIP2	chr5	147585439	147782848	-	8.16012	-4.00436	0.000339105	0.00501155
ENSG00000183230.16	CTNNA3	chr10	65912518	67696169	-	17.0267	-2.15456	0.000345704	0.00510349
ENSG00000154277.12	UCHL1	chr4	41256413	41268455	+	5155.97	-0.478474	0.000353412	0.00521157
ENSG00000074054.18	CLASP1	chr2	121337776	121649587	-	2826.05	-0.337547	0.000354294	0.00521887
ENSG00000204710.2	SPDYC	chr11	65170154	65173244	+	172.854	1.19478	0.000357445	0.00525954
ENSG00000106009.15	BRAT1	chr7	2537877	2555727	-	1796.31	-0.571694	0.000358421	0.00526817
ENSG00000116329.10	OPRD1	chr1	28812142	28871267	+	237.88	0.733057	0.000361305	0.00530478
ENSG00000112584.13	FAM120B	chr6	170290703	170407065	+	1700.63	-0.341682	0.000366389	0.00537357
ENSG00000196967.10	ZNF585A	chr19	37106734	37172741	-	363.796	0.605721	0.0003668	0.00537375
ENSG00000178163.7	ZNF518B	chr4	10439874	10457410	-	1674.42	0.366709	0.000369852	0.00541259
ENSG00000151773.12	CCDC122	chr13	43823909	43879727	-	392.267	-0.686045	0.00037646	0.00550333
ENSG00000106006.6	HOXA6	chr7	27145396	27150603	-	528.523	-0.634289	0.000381202	0.00556662
ENSG00000083720.12	OXCT1	chr5	41730065	41870519	-	2299.07	-0.417738	0.000386727	0.00564119
ENSG00000213066.12	FGFR1OP	chr6	166999182	167094789	+	1616.92	-0.370415	0.000390684	0.00569276
ENSG00000016391.10	CHDH	chr3	53812335	53846390	-	1018.61	-0.386682	0.000394338	0.00572744
ENSG00000135423.12	GLS2	chr12	56470944	56488414	-	50.2395	-1.18218	0.000393939	0.00572744
ENSG00000138696.10	BMPR1B	chr4	94757968	95158448	+	642.564	0.453391	0.000394196	0.00572744
ENSG00000128272.14	ATF4	chr22	39519695	39522685	+	35080.4	-0.335852	0.000396233	0.00574262
ENSG00000163584.17	RPL22L1	chr3	170864875	170870483	-	2203.26	-0.484789	0.000396233	0.00574262
ENSG00000178397.12	FAM220A	chr7	6329409	6348981	-	731.282	-0.429901	0.000404232	0.00585225
ENSG00000122420.9	PTGFR	chr1	78303884	78539749	+	23.5274	-2.84997	0.00040637	0.0058769
ENSG00000198369.9	SPRED2	chr2	65310851	65432637	-	359.54	0.597448	0.000408608	0.00590294
ENSG00000065717.14	TLE2	chr19	2997638	3047635	-	175.41	0.812374	0.000410342	0.00592166
ENSG00000184408.9	KCND2	chr7	120273668	120750331	+	15.4064	-2.36718	0.00041217	0.00594167
ENSG00000123179.13	EBPL	chr13	49660723	49691475	-	1479.42	-0.389881	0.000412788	0.00594424
ENSG00000178035.11	IMPDH2	chr3	49024325	49029408	-	16389.6	-0.319924	0.000418898	0.00602579
ENSG00000185666.14	SYN3	chr22	32512552	33058372	-	87.2169	0.961962	0.000424409	0.00609856
ENSG00000198353.7	HOXC4	chr12	54016931	54056030	+	454.414	-0.520893	0.000424946	0.00609978
ENSG00000151892.14	GFRA1	chr10	116056925	116273467	-	286.29	-1.03148	0.000426719	0.00611873
ENSG00000135778.11	NTPCR	chr1	232950605	232983882	+	2998.74	-0.428174	0.00042807	0.00613023
ENSG00000196267.12	ZNF836	chr19	52153864	52171643	-	89.8728	0.923643	0.00042843	0.00613023
ENSG00000164548.10	TRA2A	chr7	23504780	23532041	-	2942.81	-0.433536	0.000429713	0.00614207
ENSG00000228300.13	C19orf24	chr19	1275438	1279249	+	881.667	0.636274	0.000432095	0.00616958
ENSG00000185008.17	ROBO2	chr3	75906695	77649964	+	760.558	-0.394619	0.000434792	0.00620153
ENSG00000134716.9	CYP2J2	chr1	59893308	59926790	-	127.607	-0.869285	0.000437317	0.00623096
ENSG00000101333.16	PLCB4	chr20	9068763	9481242	+	644.999	0.490722	0.000439321	0.00625292
ENSG00000169288.17	MRPL1	chr4	77862520	77952790	+	1140.77	-0.491811	0.000440578	0.00626419
ENSG00000188738.14	FSIP2	chr2	185738895	185833290	+	115.967	-0.985574	0.000446809	0.0063461
ENSG00000100065.14	CARD10	chr22	37490362	37519542	-	547.522	0.476161	0.000451398	0.00640453
ENSG00000177551.5	NHLH2	chr1	115836377	115843917	-	20.433	-1.9311	0.000458313	0.00649581
ENSG00000151917.17	BEND6	chr6	56955126	57027342	+	103.788	-0.854551	0.000462181	0.00654376
ENSG00000172366.19	FAM195A	chr16	636817	648474	+	498.255	-0.623875	0.000463658	0.00655779
ENSG00000105419.17	MEIS3	chr19	47403124	47419523	-	304.487	0.746803	0.000464325	0.00656035
ENSG00000154188.9	ANGPT1	chr8	107249482	107498055	-	12.6288	2.65764	0.000471618	0.00664947
ENSG00000156253.6	RWDD2B	chr21	29004384	29019378	-	1025.4	-0.505453	0.000471155	0.00664947
ENSG00000101901.11	ALG13	chrX	111665811	111760649	+	2922.95	0.330154	0.000473901	0.00666772
ENSG00000133275.15	CSNK1G2	chr19	1941149	1981338	+	3138.87	0.415121	0.000473898	0.00666772
ENSG00000112029.9	FBXO5	chr6	152970519	152983579	-	3068.57	-0.324208	0.00047784	0.00671614
ENSG00000161996.18	WDR90	chr16	649311	667833	+	1039.88	-0.645994	0.000478576	0.00671949
ENSG00000103245.13	NARFL	chr16	729753	741329	-	751.472	-0.495602	0.000479786	0.00672947
ENSG00000105825.11	TFPI2	chr7	93885397	93890991	-	22.1478	-1.83574	0.000483903	0.00678017
ENSG00000117280.12	RAB29	chr1	205767986	205775460	-	1006.65	-0.378554	0.000485452	0.00679267
ENSG00000125170.10	DOK4	chr16	57471922	57487327	-	277.788	0.562092	0.000485802	0.00679267
ENSG00000164543.5	STK17A	chr7	43582758	43626786	+	782.178	0.413312	0.000486547	0.00679605
ENSG00000165092.12	ALDH1A1	chr9	72900662	73080442	-	29.016	1.85481	0.000494785	0.00690396
ENSG00000089682.16	RBM41	chrX	107064420	107118823	-	1810.46	0.344198	0.000499784	0.0069649
ENSG00000267680.5	ZNF224	chr19	44094339	44109886	+	957.595	0.391018	0.000500185	0.0069649
ENSG00000143815.14	LBR	chr1	225401502	225428925	-	12484.6	-0.485257	0.000502955	0.00699626
ENSG00000197122.11	SRC	chr20	37344685	37406050	+	740.896	0.429418	0.000509241	0.0070764
ENSG00000081479.12	LRP2	chr2	169127109	169362685	-	2199.75	-0.602304	0.000516526	0.00717026
ENSG00000164237.8	CMBL	chr5	10275875	10308026	-	867.701	0.585093	0.000518375	0.00718853
ENSG00000006282.20	SPATA20	chr17	50543058	50555852	+	659.859	0.630993	0.000523395	0.00725069
ENSG00000050555.17	LAMC3	chr9	131009082	131094473	+	270.753	0.725256	0.00053021	0.00733757
ENSG00000196890.4	HIST3H2BB	chr1	228458107	228460470	+	8383.21	-0.474865	0.000537049	0.00742459
ENSG00000152818.18	UTRN	chr6	144285701	144853034	+	5777.14	-0.306514	0.000541961	0.00747718
ENSG00000155886.11	SLC24A2	chr9	19507452	19786928	-	13.5316	-2.42075	0.000541613	0.00747718
ENSG00000184785.5	SMIM10	chrX	134990938	134992473	+	300.05	-0.609896	0.000550198	0.00758307
ENSG00000099377.13	HSD3B7	chr16	30985207	30989152	+	113.576	0.809376	0.000552868	0.00761209
ENSG00000180287.16	PLD5	chr1	242082986	242524696	-	7.32855	-4.49335	0.000553642	0.00761498
ENSG00000068697.6	LAPTM4A	chr2	20032650	20052028	-	1717.14	0.355127	0.000556909	0.00765211
ENSG00000121413.12	ZSCAN18	chr19	58083838	58118427	-	389.529	1.86723	0.000566442	0.00777518
ENSG00000178235.7	SLITRK1	chr13	83877205	83882393	-	9.65567	3.61511	0.000573139	0.00785911
ENSG00000026297.15	RNASET2	chr6	166929504	166957191	-	414.116	-0.534101	0.000575125	0.00787834
ENSG00000111961.17	SASH1	chr6	148272304	148552050	+	882.966	-0.462993	0.000577142	0.00788994
ENSG00000140470.13	ADAMTS17	chr15	99971589	100342005	-	330.332	-0.768084	0.000576792	0.00788994
ENSG00000198805.11	PNP	chr14	20468954	20477094	+	4686.03	0.3326	0.000580424	0.00792255
ENSG00000229415.9	SFTA3	chr14	36473288	36513829	-	31.4713	-1.60071	0.000580701	0.00792255
ENSG00000150995.18	ITPR1	chr3	4493348	4847840	+	900.557	-0.402838	0.000584278	0.0079633
ENSG00000120451.10	SNX19	chr11	130875436	130916509	-	125.119	-1.25759	0.000586188	0.00798126
ENSG00000153721.18	CNKSR3	chr6	154387504	154510659	-	1221.41	-0.348727	0.000589295	0.00801548
ENSG00000112539.14	C6orf118	chr6	165279664	165309607	-	9.82983	-3.21321	0.000594838	0.00808272
ENSG00000183155.4	RABIF	chr1	202878957	202889135	-	513.777	-0.488276	0.000596916	0.0081028
ENSG00000114019.14	AMOTL2	chr3	134355874	134375479	-	797.405	0.517763	0.000598085	0.00811052
ENSG00000083844.10	ZNF264	chr19	57191500	57222846	+	959.488	0.460822	0.00060279	0.00816611
ENSG00000150753.11	CCT5	chr5	10249921	10266412	+	26895.1	0.431604	0.000605189	0.00819038
ENSG00000188342.11	GTF2F2	chr13	45120515	45284909	+	2053.08	-0.395288	0.000614788	0.00831196
ENSG00000135451.12	TROAP	chr12	49323236	49331731	+	1868.15	0.401528	0.000616339	0.00832459
ENSG00000136842.13	TMOD1	chr9	97501180	97601748	+	219.035	-0.711034	0.000622166	0.00839488
ENSG00000104490.17	NCALD	chr8	101686543	102124907	-	81.0486	1.0134	0.000623828	0.00840891
ENSG00000106278.11	PTPRZ1	chr7	121873089	122062036	+	69.9208	-1.06079	0.000626786	0.00843193
ENSG00000111801.15	BTN3A3	chr6	26440472	26453415	+	205.092	0.661439	0.000626527	0.00843193
ENSG00000128829.11	EIF2AK4	chr15	39934146	40035591	+	2791.38	-0.355104	0.000630541	0.008474
ENSG00000056736.9	IL17RB	chr3	53846580	53865800	+	397.523	-0.515413	0.000633525	0.00848969
ENSG00000077942.18	FBLN1	chr22	45502238	45601135	+	999.056	0.736966	0.000633597	0.00848969
ENSG00000223865.10	HLA-DPB1	chr6	33075926	33087201	+	26.9287	1.74757	0.000633084	0.00848969
ENSG00000110931.18	CAMKK2	chr12	121237691	121298308	-	2456.85	-0.305775	0.000636647	0.00851692
ENSG00000160953.15	MUM1	chr19	1354711	1378431	+	2287.39	0.415975	0.000636891	0.00851692
ENSG00000103257.8	SLC7A5	chr16	87830023	87869488	-	7430.81	-0.452129	0.000638821	0.00852582
ENSG00000113552.15	GNPDA1	chr5	141991749	142013041	-	3054.22	0.334541	0.000638482	0.00852582
ENSG00000166106.3	ADAMTS15	chr11	130448974	130476641	+	67.2629	-0.972887	0.000652806	0.00870387
ENSG00000163041.9	H3F3A	chr1	226061851	226072001	+	1923.18	-0.373113	0.000655697	0.00873378
ENSG00000166704.11	ZNF606	chr19	57977053	58003349	-	475.244	0.538473	0.000656487	0.00873568
ENSG00000139725.7	RHOF	chr12	121777754	121803403	-	503.266	0.449972	0.000666455	0.00885959
ENSG00000165806.19	CASP7	chr10	113679162	113730907	+	1530.91	0.402408	0.000668764	0.00888153
ENSG00000146457.14	WTAP	chr6	159725585	159756319	+	4161.83	-0.324814	0.000671129	0.00890417
ENSG00000142627.12	EPHA2	chr1	16124337	16156087	-	589.244	0.495586	0.000673129	0.00892193
ENSG00000131876.16	SNRPA1	chr15	101281510	101295282	-	2240.09	-0.513696	0.000690188	0.00913907
ENSG00000153395.9	LPCAT1	chr5	1456480	1523977	-	3187.93	0.385555	0.000692955	0.0091667
ENSG00000157778.8	PSMG3	chr7	1567330	1571005	-	2320.69	-0.417227	0.000694233	0.00917462
ENSG00000078399.17	HOXA9	chr7	27162435	27175180	-	1202.94	-0.560442	0.000695619	0.00918394
ENSG00000072041.16	SLC6A15	chr12	84859488	84913615	-	5527.39	-0.316185	0.000696635	0.00918837
ENSG00000256223.5	ZNF10	chr12	133130575	133159465	+	427.286	0.465541	0.000706547	0.00931001
ENSG00000128408.8	RIBC2	chr22	45413691	45432496	+	78.047	-0.926661	0.000719661	0.00947355
ENSG00000113296.14	THBS4	chr5	79991311	80083287	+	137.835	0.739496	0.000721453	0.00948788
ENSG00000103227.18	LMF1	chr16	853634	981318	-	216.22	-0.732584	0.000725409	0.00953061
ENSG00000131409.12	LRRC4B	chr19	50516892	50568045	-	191.505	0.837783	0.000727117	0.00954377
ENSG00000153885.14	KCTD15	chr19	33795933	33815763	+	1924.67	-0.372147	0.00074982	0.00983219
ENSG00000187595.15	ZNF385C	chr17	42025576	42098479	-	45.3914	1.23797	0.000752251	0.00985448
ENSG00000106785.14	TRIM14	chr9	98069275	98119212	-	333.821	-0.554176	0.000758977	0.00993295
ENSG00000104872.10	PIH1D1	chr19	49446298	49453497	-	2044.59	-0.339695	0.000762	0.00996285
ENSG00000213047.12	DENND1B	chr1	197504748	197775696	-	974.223	-0.456575	0.000767265	0.010022
ENSG00000166938.12	DIS3L	chr15	66293217	66333898	+	2089.72	-0.359861	0.000770876	0.0100499
ENSG00000185033.14	SEMA4B	chr15	90160604	90229679	+	196.497	-0.68871	0.000770892	0.0100499
ENSG00000165973.18	NELL1	chr11	20669551	21575681	+	15.1173	-2.22476	0.000772587	0.0100623
ENSG00000106346.11	USP42	chr7	6104884	6161564	+	637.71	-0.434704	0.000785758	0.0101961
ENSG00000106804.7	C5	chr9	120952335	121050276	-	91.3094	-1.38215	0.000786638	0.0101961
ENSG00000129355.6	CDKN2D	chr19	10566462	10569059	-	132.512	0.756122	0.000786177	0.0101961
ENSG00000146054.17	TRIM7	chr5	181193924	181205293	-	111.438	-0.79668	0.000785876	0.0101961
ENSG00000178202.12	KDELC2	chr11	108472105	108498432	-	2928.08	-0.347861	0.000786272	0.0101961
ENSG00000114790.12	ARHGEF26	chr3	154121003	154257827	+	1232.88	-0.392393	0.000791157	0.0102448
ENSG00000168918.13	INPP5D	chr2	233059967	233207903	+	78.1114	1.75849	0.000793125	0.0102604
ENSG00000154310.16	TNIK	chr3	171061339	171460408	-	1873.95	-0.329351	0.000797692	0.0103096
ENSG00000072657.8	TRHDE	chr12	72087266	72670757	+	67.8911	-1.03334	0.000800123	0.0103312
ENSG00000196154.11	S100A4	chr1	153543613	153550136	-	21.2596	1.74772	0.000807086	0.0104111
ENSG00000076770.14	MBNL3	chrX	132369317	132489968	-	2040.89	-0.391932	0.000811043	0.0104522
ENSG00000130584.10	ZBTB46	chr20	63743666	63831244	-	382.546	0.518451	0.000818061	0.0105325
ENSG00000006757.11	PNPLA4	chrX	7898247	7927739	-	261.417	0.735366	0.000821716	0.0105434
ENSG00000084636.17	COL16A1	chr1	31652247	31704319	-	23.5934	2.04169	0.000821299	0.0105434
ENSG00000107581.12	EIF3A	chr10	119033670	119080823	-	21169.1	-0.267107	0.000822792	0.0105434
ENSG00000173530.5	TNFRSF10D	chr8	23135588	23164030	-	637.509	0.530054	0.000820406	0.0105434
ENSG00000205413.7	SAMD9	chr7	93099513	93118023	-	254.795	0.976744	0.000822812	0.0105434
ENSG00000139910.19	NOVA1	chr14	26443093	26597754	-	211.438	-0.631481	0.000825327	0.0105656
ENSG00000095203.14	EPB41L4B	chr9	109171975	109320964	-	673.012	0.402776	0.000828705	0.0105988
ENSG00000166473.17	PKD1L2	chr16	81100875	81220370	-	22.3014	2.26188	0.000837666	0.0106931
ENSG00000188848.15	BEND4	chr4	42110938	42152878	-	1433.69	0.398506	0.000836999	0.0106931
ENSG00000213380.14	COG8	chr16	69320140	69339583	-	565.148	-0.468628	0.000849224	0.0108304
ENSG00000074211.13	PPP2R2C	chr4	6320578	6563600	-	58.3593	-1.46319	0.000867959	0.0110589
ENSG00000160460.15	SPTBN4	chr19	40466241	40576464	+	180.617	0.851205	0.000873542	0.0111195
ENSG00000107104.18	KANK1	chr9	470291	746106	+	838.943	0.387268	0.000885203	0.0112573
ENSG00000104886.11	PLEKHJ1	chr19	2230084	2237704	-	2244.58	0.387923	0.000886505	0.0112633
ENSG00000189164.14	ZNF527	chr19	37371061	37393066	+	397.097	0.503961	0.000894071	0.0113487
ENSG00000188517.15	COL25A1	chr4	108808725	109302752	-	981.935	-0.439171	0.000897582	0.0113826
ENSG00000154736.5	ADAMTS5	chr21	26917912	26966513	-	23.4073	-1.85713	0.000902238	0.0114309
ENSG00000183798.4	EMILIN3	chr20	41359966	41366827	-	929.978	0.373883	0.000903254	0.011433
ENSG00000135535.16	CD164	chr6	109366514	109382812	-	6764.97	0.322259	0.000909155	0.0114969
ENSG00000030110.12	BAK1	chr6	33572547	33580293	-	1167.63	0.437369	0.000919308	0.0116093
ENSG00000106692.14	FKTN	chr9	105558130	105641118	+	2129.64	-0.351746	0.000919764	0.0116093
ENSG00000029639.10	TFB1M	chr6	155257509	155314493	-	1343.83	-0.392313	0.000922092	0.0116278
ENSG00000005020.12	SKAP2	chr7	26667062	26995239	-	1253.12	-0.338055	0.00092618	0.0116685
ENSG00000144668.11	ITGA9	chr3	37452115	37823514	+	205.352	1.10495	0.000929767	0.0117028
ENSG00000095906.16	NUBP2	chr16	1782901	1789191	+	1702.95	-0.377154	0.000931895	0.0117186
ENSG00000033122.18	LRRC7	chr1	69568398	70151945	+	7.99015	-3.50106	0.000938088	0.0117855
ENSG00000132623.15	ANKEF1	chr20	9986126	10058303	+	359.084	-0.471484	0.00093907	0.0117869
ENSG00000168275.14	COA6	chr1	234373456	234384049	+	1705.75	-0.467902	0.000940519	0.0117941
ENSG00000111962.7	UST	chr6	148747328	149076990	+	843.408	-0.391018	0.000950793	0.0119118
ENSG00000184743.12	ATL3	chr11	63624087	63671921	-	1809.66	-0.42592	0.000955685	0.011962
ENSG00000182118.7	FAM89A	chr1	231018958	231040246	-	936.364	-0.417537	0.000958828	0.0119902
ENSG00000183044.11	ABAT	chr16	8674565	8784575	+	174.034	-0.648791	0.000962585	0.0120261
ENSG00000139211.6	AMIGO2	chr12	47075707	47079951	-	128.182	-0.811935	0.000964511	0.012039
ENSG00000105784.15	RUNDC3B	chr7	87627548	87832296	+	373.734	-0.526864	0.000968124	0.0120729
ENSG00000188191.14	PRKAR1B	chr7	549197	727650	-	258.827	-0.795847	0.000972735	0.0121192
ENSG00000061337.15	LZTS1	chr8	20246165	20303963	-	31.133	-1.39028	0.000987146	0.0122874
ENSG00000204219.9	TCEA3	chr1	23381061	23424740	-	28.3844	1.62596	0.000993676	0.0123573
ENSG00000073756.11	PTGS2	chr1	186671791	186680427	-	24.4977	-1.57473	0.00099787	0.012398
ENSG00000119699.7	TGFB3	chr14	75958099	75982991	-	191.561	0.600234	0.00100936	0.0125292
ENSG00000184838.14	PRR16	chr5	120464278	120687332	+	103.731	0.869714	0.00101293	0.012562
ENSG00000122335.14	SERAC1	chr6	158109515	158168280	-	1020.62	-0.410448	0.00101844	0.0126187
ENSG00000101844.17	ATG4A	chrX	108091668	108154671	+	1102.42	0.370434	0.00101998	0.0126262
ENSG00000149474.13	CSRP2BP	chr20	18138118	18188387	+	928.769	-0.360812	0.00102716	0.0127035
ENSG00000197106.6	SLC6A17	chr1	110150486	110202202	+	30.6566	-1.47709	0.00102812	0.0127036
ENSG00000170689.9	HOXB9	chr17	48621159	48626356	-	1990.66	-0.41801	0.0010337	0.0127609
ENSG00000197535.14	MYO5A	chr15	52307283	52529050	-	1896.36	0.310294	0.00104026	0.0128302
ENSG00000123360.11	PDE1B	chr12	54549350	54579239	+	35.6695	-1.59074	0.00104433	0.0128519
ENSG00000164176.12	EDIL3	chr5	83940554	84384793	-	110.656	-1.26141	0.00104403	0.0128519
ENSG00000171224.8	C10orf35	chr10	69630251	69633599	+	268.181	0.539319	0.00104488	0.0128519
ENSG00000100100.12	PIK3IP1	chr22	31281593	31292534	-	238.508	0.823981	0.00104777	0.0128757
ENSG00000092421.16	SEMA6A	chr5	116443616	116574934	-	1164.53	0.372791	0.00105013	0.0128813
ENSG00000143502.14	SUSD4	chr1	223220819	223364202	-	31.8309	-1.4091	0.00104989	0.0128813
ENSG00000125871.13	MGME1	chr20	17968913	17991122	+	2578.99	0.311734	0.00105549	0.0129266
ENSG00000284770.1	TBCE	chr1	235367360	235452443	+	222.564	-0.604414	0.00105574	0.0129266
ENSG00000018869.16	ZNF582	chr19	56375846	56393545	-	185.057	0.6033	0.00106696	0.0130521
ENSG00000130024.14	PHF10	chr6	169703905	169725566	-	3695.48	-0.320196	0.00106819	0.0130553
ENSG00000154429.10	CCSAP	chr1	229321005	229343294	-	3716.61	-0.379197	0.00107224	0.013093
ENSG00000251493.4	FOXD1	chr5	73444827	73448527	-	570.177	0.428602	0.0010743	0.0131062
ENSG00000102387.15	TAF7L	chrX	101268253	101293057	-	56.1473	1.14983	0.00108141	0.0131811
ENSG00000064932.15	SBNO2	chr19	1107636	1174283	-	1028.95	0.451641	0.00109542	0.0133398
ENSG00000196683.10	TOMM7	chr7	22812628	22822852	-	5475.05	-0.316254	0.00110755	0.0134632
ENSG00000205592.14	MUC19	chr12	40393395	40570832	+	51.9088	1.50108	0.00110746	0.0134632
ENSG00000134871.17	COL4A2	chr13	110305812	110513027	+	3592.92	0.328416	0.00112757	0.0136942
ENSG00000132821.11	VSTM2L	chr20	37903104	37945350	+	63.4823	0.975291	0.00113889	0.0138069
ENSG00000171385.9	KCND3	chr1	111770662	111989155	-	27.2013	-1.67023	0.00113791	0.0138069
ENSG00000268744.1	CTD-3105H18.14	chr19	12379189	12401274	-	15.9938	2.08678	0.0011406	0.0138151
ENSG00000136628.17	EPRS	chr1	219968601	220046658	-	29287	-0.362591	0.0011481	0.0138819
ENSG00000168575.9	SLC20A2	chr8	42416475	42541926	-	1085.9	-0.360893	0.00114817	0.0138819
ENSG00000174606.13	ANGEL2	chr1	212992182	213015826	-	2636.4	-0.304624	0.00115874	0.0139972
ENSG00000176533.12	GNG7	chr19	2511219	2702709	-	348.243	0.476141	0.00116634	0.0140764
ENSG00000130023.15	ERMARD	chr6	169751622	169781584	+	852.035	-0.541263	0.00116863	0.0140914
ENSG00000106415.12	GLCCI1	chr7	7968794	8094272	+	816.483	-0.475026	0.0011734	0.0141315
ENSG00000247746.4	USP51	chrX	55484616	55489202	-	242.868	-0.584451	0.00117405	0.0141315
ENSG00000110195.12	FOLR1	chr11	72189558	72196323	+	11.6288	2.66962	0.00118149	0.0142084
ENSG00000164463.12	CREBRF	chr5	173056352	173139284	+	768.663	0.384748	0.00118399	0.0142258
ENSG00000086504.15	MRPL28	chr16	367384	370527	-	2514.33	-0.469455	0.00119069	0.0142847
ENSG00000105486.13	LIG1	chr19	48115445	48170603	-	2898.03	-0.565433	0.00119101	0.0142847
ENSG00000000003.14	TSPAN6	chrX	100627109	100639991	-	4276.91	0.343041	0.00119228	0.0142872
ENSG00000061492.11	WNT8A	chr5	138083892	138092365	+	5.57249	4.81258	0.0011946	0.01429
ENSG00000160789.19	LMNA	chr1	156082573	156140089	+	1625.87	0.378666	0.00119462	0.01429
ENSG00000157184.6	CPT2	chr1	53196429	53214197	+	1214.19	-0.425553	0.00120082	0.0143513
ENSG00000138028.15	CGREF1	chr2	27098889	27119115	-	13.9189	2.43563	0.00120827	0.0144276
ENSG00000075043.18	KCNQ2	chr20	63400210	63472677	-	879.772	0.437611	0.00121325	0.0144743
ENSG00000081052.12	COL4A4	chr2	227002711	227164453	-	59.8122	-1.26766	0.00122612	0.0146149
ENSG00000197044.10	ZNF441	chr19	11767000	11784078	+	302.814	0.766147	0.00124808	0.0148635
ENSG00000151090.18	THRB	chr3	24117153	24495756	-	350.003	-0.477955	0.00125542	0.0149378
ENSG00000115520.8	COQ10B	chr2	197453423	197475308	+	693.377	0.401813	0.00126142	0.0149959
ENSG00000130340.15	SNX9	chr6	157700387	157945077	+	2385.79	-0.304116	0.00127112	0.0150979
ENSG00000237452.2	BHMG1	chr19	45733251	45764534	+	29.9074	2.17948	0.0012795	0.0151841
ENSG00000090776.5	EFNB1	chrX	68828997	68842147	+	643.792	0.426719	0.00130409	0.0154622
ENSG00000008394.12	MGST1	chr12	16347142	16609259	+	980.947	-0.523975	0.00131017	0.0155207
ENSG00000156103.15	MMP16	chr8	88032009	88328025	-	636.267	-0.509809	0.00132758	0.0156994
ENSG00000204371.11	EHMT2	chr6	31879759	31897687	-	2307.54	-0.375849	0.00132655	0.0156994
ENSG00000188811.13	NHLRC3	chr13	39038306	39050109	+	980.544	-0.547028	0.00135015	0.0159523
ENSG00000111684.10	LPCAT3	chr12	6976186	7018510	-	768.888	-0.359145	0.00135542	0.0159917
ENSG00000149328.14	GLB1L2	chr11	134331874	134378341	+	919.525	-0.425691	0.00135585	0.0159917
ENSG00000171827.10	ZNF570	chr19	37467585	37488652	+	431.407	0.45506	0.00135899	0.0160147
ENSG00000130783.13	CCDC62	chr12	122774327	122827528	+	85.7468	0.833639	0.00136294	0.0160473
ENSG00000113732.8	ATP6V0E1	chr5	172983757	173035445	+	1968.96	0.337194	0.00136483	0.0160555
ENSG00000169976.6	SF3B5	chr6	144094881	144095573	-	2687.52	-0.43827	0.00136724	0.0160699
ENSG00000135919.12	SERPINE2	chr2	223975112	224039319	-	566.876	-0.740884	0.00137154	0.0161063
ENSG00000121005.8	CRISPLD1	chr8	74984515	75034558	+	934.838	-0.485183	0.00138278	0.0162242
ENSG00000168159.11	RNF187	chr1	228487061	228495766	+	4533.06	-0.317016	0.00139646	0.0163704
ENSG00000136960.12	ENPP2	chr8	119557086	119673453	-	84.1656	-1.02888	0.0014112	0.0165289
ENSG00000160678.11	S100A1	chr1	153627926	153632039	+	27.1785	1.62942	0.00141567	0.0165669
ENSG00000070404.9	FSTL3	chr19	676365	683399	+	114.492	0.757994	0.00141717	0.01657
ENSG00000138738.10	PRDM5	chr4	120684919	120922870	-	540.241	-0.436465	0.00142989	0.0167044
ENSG00000128274.16	A4GALT	chr22	42692112	42721298	-	74.0273	0.999439	0.00143356	0.0167328
ENSG00000204257.14	HLA-DMA	chr6	32948613	32969094	-	50.7648	1.19763	0.00143504	0.0167356
ENSG00000168079.16	SCARA5	chr8	27869882	27992727	-	27.7186	-1.46849	0.00144161	0.0167976
ENSG00000198440.9	ZNF583	chr19	56397966	56436035	+	286.935	0.562418	0.00144312	0.0168007
ENSG00000115286.19	NDUFS7	chr19	1383527	1395589	+	2540.14	0.378604	0.00146117	0.0169669
ENSG00000117523.16	PRRC2C	chr1	171485551	171593511	+	11762	-0.350605	0.00145907	0.0169669
ENSG00000213676.11	ATF6B	chr6	32115264	32128253	-	1045.87	-0.419608	0.00145999	0.0169669
ENSG00000180257.13	ZNF816	chr19	52949379	52962911	-	247.398	0.512204	0.00147977	0.0171681
ENSG00000138311.15	ZNF365	chr10	62374192	62672011	+	81.9177	-1.03539	0.00148538	0.0172184
ENSG00000137449.15	CPEB2	chr4	15002674	15070153	+	321.211	0.551278	0.001502	0.0173961
ENSG00000147614.3	ATP6V0D2	chr8	85987323	86154228	+	18.5938	-2.92139	0.00151173	0.0174938
ENSG00000198393.7	ZNF26	chr12	132986365	133032952	+	786.284	0.415933	0.00151496	0.0175162
ENSG00000167384.10	ZNF180	chr19	44474428	44500524	-	670.831	0.370367	0.00151656	0.0175196
ENSG00000120820.12	GLT8D2	chr12	103988984	104064183	-	386.282	0.541616	0.00153097	0.0176709
ENSG00000124588.19	NQO2	chr6	2987987	3028869	+	1284.24	0.338872	0.00154951	0.0178697
ENSG00000174705.12	SH3PXD2B	chr5	172325000	172454523	-	1810.83	0.306694	0.00155415	0.0179079
ENSG00000003756.16	RBM5	chr3	50088908	50119021	+	4741.08	-0.310978	0.00155902	0.0179182
ENSG00000124459.11	ZNF45	chr19	43912629	43935278	-	943.085	0.360678	0.00156036	0.0179182
ENSG00000169213.6	RAB3B	chr1	51907956	51990764	-	832.073	0.603271	0.00156025	0.0179182
ENSG00000179344.16	HLA-DQB1	chr6	32659467	32668383	-	505.319	-0.498514	0.00155922	0.0179182
ENSG00000090857.13	PDPR	chr16	70113626	70162537	+	2236.25	-0.334497	0.00157397	0.0180592
ENSG00000130066.16	SAT1	chrX	23783173	23786226	+	1114.15	0.620688	0.00158343	0.0181523
ENSG00000106012.17	IQCE	chr7	2558972	2614734	+	650.553	-0.440673	0.00158866	0.0181968
ENSG00000055208.18	TAB2	chr6	149218641	149411613	+	1846.56	-0.316081	0.00159386	0.0182409
ENSG00000145495.15	43896	chr5	10353703	10440388	+	6828.85	0.297135	0.00159527	0.0182415
ENSG00000155016.17	CYP2U1	chr4	107931369	107953457	+	341.139	-0.565809	0.0016151	0.0184526
ENSG00000021826.15	CPS1	chr2	210477682	210679107	+	2140.32	0.513762	0.00162435	0.0185426
ENSG00000177888.7	ZBTB41	chr1	197153680	197200542	-	1705.01	-0.367933	0.00164689	0.018784
ENSG00000175938.6	ORAI3	chr16	30949066	30956461	+	148.329	-0.932517	0.00165695	0.0188828
ENSG00000103254.9	FAM173A	chr16	720581	722601	+	412.895	-0.517311	0.00166236	0.0189126
ENSG00000140395.8	WDR61	chr15	78277835	78299794	-	3153.85	-0.324416	0.00166125	0.0189126
ENSG00000029363.16	BCLAF1	chr6	136256627	136289851	-	15141	-0.514268	0.00169592	0.019278
ENSG00000118197.13	DDX59	chr1	200623896	200669969	-	986.831	-0.389926	0.00171144	0.0194381
ENSG00000250722.5	SEPP1	chr5	42799880	42887392	-	468.388	0.621487	0.00173296	0.0196659
ENSG00000163273.3	NPPC	chr2	231921820	231926403	-	104.643	0.779481	0.00173608	0.0196848
ENSG00000125817.7	CENPB	chr20	3783851	3786690	-	2827.8	0.363535	0.001741	0.019724
ENSG00000112293.14	GPLD1	chr6	24424565	24495205	-	239.063	0.520705	0.00174812	0.0197715
ENSG00000129968.15	ABHD17A	chr19	1876810	1885547	-	1656.25	0.393687	0.00174803	0.0197715
ENSG00000165312.6	OTUD1	chr10	23439458	23442390	+	707.396	0.518393	0.00175537	0.0198368
ENSG00000142632.16	ARHGEF19	chr1	16197854	16212609	-	76.8828	1.02022	0.00176478	0.0199265
ENSG00000124813.21	RUNX2	chr6	45328157	45664349	+	66.5512	0.905315	0.00177108	0.0199809
ENSG00000100505.13	TRIM9	chr14	50975262	51096061	-	1206.77	-0.343264	0.00177577	0.0200171
ENSG00000099284.13	H2AFY2	chr10	70052796	70112280	+	3940.63	0.29192	0.0017776	0.020021
ENSG00000146733.13	PSPH	chr7	56011051	56051604	-	1967.48	-0.513413	0.00179985	0.0202522
ENSG00000161981.10	SNRNP25	chr16	53010	57669	+	1685.79	-0.388503	0.00180113	0.0202522
ENSG00000171681.12	ATF7IP	chr12	14365632	14502935	+	3712.22	0.275362	0.00180463	0.0202747
ENSG00000196517.11	SLC6A9	chr1	43991500	44031467	-	565.321	-0.78747	0.0018085	0.0203013
ENSG00000099822.2	HCN2	chr19	589893	617159	+	155.618	1.0064	0.00181375	0.0203433
ENSG00000125352.5	RNF113A	chrX	119870475	119871827	-	964.746	0.351316	0.00183179	0.0205115
ENSG00000197808.11	ZNF461	chr19	36637192	36666853	-	231.028	0.588259	0.0018304	0.0205115
ENSG00000162946.22	DISC1	chr1	231626815	232041272	+	301.347	-0.657512	0.00184422	0.0206336
ENSG00000204388.6	HSPA1B	chr6	31827735	31830255	+	7339.97	1.405	0.00184758	0.020654
ENSG00000004660.14	CAMKK1	chr17	3860315	3894891	-	527.779	-0.400457	0.00185555	0.0207259
ENSG00000165474.6	GJB2	chr13	20187463	20193010	-	52.099	-1.06616	0.00186188	0.0207795
ENSG00000157927.16	RADIL	chr7	4797055	4883719	-	513.275	-0.52604	0.0018865	0.0210368
ENSG00000147257.13	GPC3	chrX	133535745	133985895	-	1027.77	-0.517598	0.00189603	0.0211256
ENSG00000123612.15	ACVR1C	chr2	157526767	157629005	-	146.253	-0.746904	0.00191153	0.0212807
ENSG00000167972.13	ABCA3	chr16	2275881	2340746	-	1038.2	-0.58882	0.00192134	0.0213724
ENSG00000152495.10	CAMK4	chr5	111223653	111494886	+	686.826	-0.476713	0.00192432	0.0213879
ENSG00000134294.13	SLC38A2	chr12	46358189	46372867	-	12275.3	-0.438412	0.00193461	0.0214845
ENSG00000111640.14	GAPDH	chr12	6533927	6538374	+	96633.3	-0.310616	0.00193811	0.0215057
ENSG00000173482.16	PTPRM	chr18	7566782	8406861	+	774.485	0.667544	0.00194171	0.0215279
ENSG00000132109.9	TRIM21	chr11	4384897	4393696	-	213.931	0.539724	0.00194443	0.0215404
ENSG00000146278.10	PNRC1	chr6	89080751	89085160	+	1626.8	0.319807	0.00196289	0.0217271
ENSG00000111199.10	TRPV4	chr12	109783085	109833401	-	87.424	0.873997	0.00196999	0.0217877
ENSG00000131778.18	CHD1L	chr1	147242641	147295766	+	5071.95	-0.34427	0.00197304	0.0218037
ENSG00000164197.11	RNF180	chr5	64165844	64372869	+	9.86789	-2.76008	0.0019771	0.0218306
ENSG00000185127.6	C6orf120	chr6	169702190	169704856	+	2323.7	-0.373073	0.00198426	0.0218918
ENSG00000173801.16	JUP	chr17	41754604	41786931	-	1405.09	0.395704	0.00201446	0.0222068
ENSG00000159885.13	ZNF222	chr19	44025342	44033112	+	163.011	0.608766	0.00201614	0.0222072
ENSG00000134198.9	TSPAN2	chr1	115048011	115089500	-	217.824	-0.847228	0.00203384	0.0223474
ENSG00000143499.13	SMYD2	chr1	214281102	214337131	+	1561.9	-0.368981	0.00203078	0.0223474
ENSG00000171517.5	LPAR3	chr1	84811602	84893213	-	2424.43	-0.326192	0.00203324	0.0223474
ENSG00000048740.18	CELF2	chr10	10798397	11336675	+	360.518	-0.453057	0.00204148	0.0223948
ENSG00000169330.8	KIAA1024	chr15	79432516	79472290	+	260.236	-0.626065	0.00203986	0.0223948
ENSG00000221978.11	CCNL2	chr1	1385711	1399328	-	4564.91	-0.470421	0.00205293	0.0225022
ENSG00000197021.8	CXorf40B	chrX	149929527	149938811	-	1197.32	0.315681	0.00206189	0.0225821
ENSG00000174473.15	GALNTL6	chr4	171812254	173041559	+	147.99	0.673824	0.00207059	0.0226589
ENSG00000140398.13	NEIL1	chr15	75346955	75357114	+	429.343	-0.491238	0.00207259	0.0226625
ENSG00000112592.13	TBP	chr6	170554302	170572870	+	864.409	-0.341601	0.00208033	0.0227286
ENSG00000221866.9	PLXNA4	chr7	132123332	132648688	-	12.8652	-2.39699	0.00208945	0.0228098
ENSG00000099875.14	MKNK2	chr19	2037465	2051244	-	2709.72	0.355074	0.00209559	0.0228584
ENSG00000171223.5	JUNB	chr19	12791496	12793315	+	325.434	0.630101	0.00210021	0.0228903
ENSG00000051620.10	HEBP2	chr6	138403531	138422197	+	2797.14	-0.275829	0.00210673	0.0229428
ENSG00000136144.11	RCBTB1	chr13	49531946	49585583	-	1747.89	-0.386276	0.00212428	0.0231152
ENSG00000105643.9	ARRDC2	chr19	18001132	18014102	+	339.636	0.490754	0.00212809	0.023138
ENSG00000102053.12	ZC3H12B	chrX	65366638	65507887	+	109.269	0.762323	0.00214207	0.0232713
ENSG00000130332.14	LSM7	chr19	2321517	2328620	-	2668.81	0.364392	0.00215155	0.0233554
ENSG00000176485.11	PLA2G16	chr11	63573195	63616883	-	132.688	-0.663353	0.00216496	0.0234822
ENSG00000005108.15	THSD7A	chr7	11370357	11832198	-	38.3249	-1.19746	0.00216764	0.0234924
ENSG00000151067.21	CACNA1C	chr12	1970786	2697950	+	212.411	0.80525	0.00217496	0.0235528
ENSG00000154330.12	PGM5	chr9	68328308	68531061	+	77.1054	-1.06899	0.00217926	0.0235804
ENSG00000138944.7	KIAA1644	chr22	44243667	44312851	-	364.864	0.484917	0.00218156	0.0235863
ENSG00000186017.14	ZNF566	chr19	36445119	36489902	-	555.184	0.382715	0.00218456	0.0235999
ENSG00000019995.6	ZRANB1	chr10	124942123	124988189	+	3490.46	0.285774	0.00219228	0.0236177
ENSG00000104953.19	TLE6	chr19	2977446	2995184	+	45.6951	1.38762	0.00219131	0.0236177
ENSG00000132963.7	POMP	chr13	28659104	28678925	+	3085.02	-0.397433	0.0021966	0.0236177
ENSG00000139793.18	MBNL2	chr13	97221434	97394120	+	1379.77	-0.442709	0.00219388	0.0236177
ENSG00000177614.10	PGBD5	chr1	230314482	230426371	-	439.851	-0.532515	0.00219025	0.0236177
ENSG00000184347.14	SLIT3	chr5	168661733	169301129	-	18.8705	-1.71119	0.00219671	0.0236177
ENSG00000187240.13	DYNC2H1	chr11	103109431	103479863	+	13585.5	-0.359383	0.00220116	0.0236467
ENSG00000184908.17	CLCNKB	chr1	16043736	16057308	+	20.9166	1.92703	0.00220558	0.0236722
ENSG00000185950.8	IRS2	chr13	109752698	109786568	-	239.152	0.640678	0.00220704	0.0236722
ENSG00000023572.9	GLRX2	chr1	193090866	193106114	-	823.581	-0.376645	0.00221691	0.0237403
ENSG00000185896.10	LAMP1	chr13	113297241	113323672	+	2390.33	0.352427	0.00221675	0.0237403
ENSG00000178033.5	FAM26E	chr6	116511646	116524792	+	149.21	0.734335	0.00223595	0.0239251
ENSG00000080839.11	RBL1	chr20	36996349	37095995	-	2025.14	-0.395589	0.00224127	0.0239631
ENSG00000100479.12	POLE2	chr14	49643555	49688422	-	1480.97	0.378091	0.00224752	0.024011
ENSG00000169612.3	FAM103A1	chr15	82986207	82991057	+	559.581	-0.514854	0.00225025	0.024021
ENSG00000149292.16	TTC12	chr11	113314529	113383544	+	1038.61	-0.450037	0.00227407	0.0242562
ENSG00000124496.12	TRERF1	chr6	42224931	42452051	-	133.839	-0.654442	0.00228079	0.0242894
ENSG00000187372.11	PCDHB13	chr5	141213919	141218979	+	11.4076	2.38981	0.00227954	0.0242894
ENSG00000122591.11	FAM126A	chr7	22889371	23014130	-	2918.54	-0.380682	0.00230564	0.0245347
ENSG00000146476.10	ARMT1	chr6	151452258	151470101	+	2233.51	-0.325351	0.00231398	0.0246041
ENSG00000131023.12	LATS1	chr6	149658153	149718256	-	2002.16	-0.325095	0.00231644	0.0246108
ENSG00000109062.11	SLC9A3R1	chr17	74748652	74769353	+	762.875	0.450599	0.00231981	0.0246272
ENSG00000136193.16	SCRN1	chr7	29920103	29990289	-	4800.85	-0.335731	0.0023283	0.0246979
ENSG00000136141.14	LRCH1	chr13	46553168	46753040	+	687.647	-0.388063	0.00233215	0.0247193
ENSG00000154358.20	OBSCN	chr1	228208130	228378874	+	497.024	-0.585356	0.00234288	0.0248005
ENSG00000198843.12	SELT	chr3	150602875	150630445	+	2542.46	0.308204	0.00234349	0.0248005
ENSG00000185875.12	THNSL1	chr10	25016658	25026664	+	779.879	-0.4407	0.00234821	0.0248311
ENSG00000197013.9	ZNF429	chr19	21496682	21556270	+	272.168	0.523576	0.00235967	0.0249326
ENSG00000149575.5	SCN2B	chr11	118161951	118176673	-	15.5995	2.25012	0.00236406	0.0249595
ENSG00000150551.10	LYPD1	chr2	132644853	132671579	-	161.336	-0.742052	0.00236914	0.0249935
ENSG00000141682.11	PMAIP1	chr18	59899948	59904306	+	3208.17	0.537008	0.00238084	0.0250974
ENSG00000070423.17	RNF126	chr19	647526	663277	-	1364.69	0.345073	0.00239423	0.0251796
ENSG00000174130.12	TLR6	chr4	38823715	38856817	-	57.882	1.02825	0.00239319	0.0251796
ENSG00000176055.9	MBLAC2	chr5	90458203	90474768	-	543.747	-0.507019	0.00239397	0.0251796
ENSG00000133065.10	SLC41A1	chr1	205789093	205813748	-	1168.15	-0.44971	0.00240177	0.0252392
ENSG00000168273.7	SMIM4	chr3	52534013	52579237	+	471.234	-0.425859	0.00241287	0.025336
ENSG00000188283.11	ZNF383	chr19	37217926	37248738	+	364.086	0.4364	0.00241629	0.0253523
ENSG00000160539.5	PLPP7	chr9	131289459	131359022	+	78.4059	1.04021	0.00243847	0.0255651
ENSG00000117519.15	CNN3	chr1	94896949	94927278	-	12196.3	0.294507	0.00244531	0.0256111
ENSG00000119630.13	PGF	chr14	74941834	74955784	-	273.854	0.506034	0.00244665	0.0256111
ENSG00000169851.15	PCDH7	chr4	30720415	31146805	+	1655.82	0.425346	0.00245761	0.0257059
ENSG00000182580.2	EPHB3	chr3	184561784	184582409	+	86.2287	0.799899	0.00246467	0.0257597
ENSG00000144649.8	FAM198A	chr3	42979267	43060211	+	114.469	-0.892012	0.00247041	0.0257997
ENSG00000175029.16	CTBP2	chr10	124984317	125161170	-	3723.6	0.295922	0.00249431	0.0260292
ENSG00000173890.16	GPR160	chr3	170037929	170085403	+	1269.74	0.509871	0.00250488	0.0261193
ENSG00000135766.8	EGLN1	chr1	231363751	231425044	-	3387.37	-0.360318	0.0025094	0.0261462
ENSG00000104375.15	STK3	chr8	98401403	98942827	-	967.371	-0.365129	0.00253026	0.0263432
ENSG00000101888.11	NXT2	chrX	109535781	109544690	+	1230.04	0.403568	0.00253311	0.0263525
ENSG00000095585.16	BLNK	chr10	96191702	96271587	-	15.1354	2.27148	0.00254576	0.0264637
ENSG00000162836.11	ACP6	chr1	147629652	147670496	-	1502.62	-0.326773	0.00260704	0.0270591
ENSG00000213722.8	DDAH2	chr6	31727038	31730617	-	326.699	0.494444	0.00260565	0.0270591
ENSG00000153162.8	BMP6	chr6	7726797	7881422	+	656.384	0.39863	0.00263578	0.0273364
ENSG00000163421.8	PROK2	chr3	71771656	71785206	-	40.9107	-1.1537	0.00264297	0.0273898
ENSG00000203805.10	PLPP4	chr10	120456954	120589855	+	12.0993	-2.18792	0.00266944	0.0276429
ENSG00000159216.18	RUNX1	chr21	34787801	36004667	-	166.466	-0.582633	0.0026718	0.0276462
ENSG00000109819.8	PPARGC1A	chr4	23755041	23904089	-	175.744	-0.863753	0.0026812	0.0277054
ENSG00000196586.13	MYO6	chr6	75749192	75919537	+	2209.19	-0.324297	0.00268163	0.0277054
ENSG00000183914.14	DNAH2	chr17	7717354	7833744	+	22.363	1.69379	0.00268975	0.027768
ENSG00000179546.4	HTR1D	chr1	23191895	23194729	-	32.9051	1.22883	0.00269343	0.0277847
ENSG00000100219.16	XBP1	chr22	28794555	28800597	-	7430.8	-0.454604	0.00270648	0.0278555
ENSG00000165175.15	MID1IP1	chrX	38801432	38806537	+	2818.13	0.342251	0.0027028	0.0278555
ENSG00000169220.17	RGS14	chr5	177357837	177372601	+	503.559	0.428885	0.00270637	0.0278555
ENSG00000100897.17	DCAF11	chr14	24114195	24125242	+	1717.15	-0.28553	0.00271258	0.027897
ENSG00000137841.11	PLCB2	chr15	40278176	40307935	-	13.8331	-2.25959	0.00273858	0.0281215
ENSG00000182087.13	TMEM259	chr19	1009648	1021179	-	2917.28	0.447106	0.0027378	0.0281215
ENSG00000048342.15	CC2D2A	chr4	15469865	15601557	+	620.004	0.367403	0.00275054	0.0282228
ENSG00000145777.14	TSLP	chr5	111070062	111078024	+	99.3238	-0.795162	0.00275325	0.0282292
ENSG00000161091.12	MFSD12	chr19	3538261	3574290	-	1435.15	0.526201	0.00277534	0.0284125
ENSG00000166415.14	WDR72	chr15	53513741	53762878	-	7.56925	-3.09921	0.00277416	0.0284125
ENSG00000102543.14	CDADC1	chr13	49247925	49293485	+	308.775	-0.601719	0.00277774	0.0284155
ENSG00000144488.14	ESPNL	chr2	238100157	238133287	+	368.542	0.46003	0.00278488	0.0284669
ENSG00000205269.5	TMEM170B	chr6	11538278	11583524	+	1838.13	-0.338429	0.00279055	0.0285033
ENSG00000058091.16	CDK14	chr7	90466424	91210590	+	1058.77	0.331733	0.00279626	0.02854
ENSG00000176399.3	DMRTA1	chr9	22446841	22455740	+	21.9119	-1.651	0.00281166	0.0286755
ENSG00000150907.7	FOXO1	chr13	40469953	40666597	-	842.128	-0.34505	0.00283689	0.028911
ENSG00000126522.16	ASL	chr7	66075798	66093558	+	273.251	-0.573233	0.002841	0.028931
ENSG00000177519.3	RPRM	chr2	153477338	153478808	-	50.7408	-1.03687	0.00284476	0.0289474
ENSG00000157240.3	FZD1	chr7	91264364	91271326	+	427.793	0.404157	0.00285043	0.0289834
ENSG00000162814.10	SPATA17	chr1	217631324	217871696	+	126.706	-0.699053	0.00287084	0.0291688
ENSG00000124313.14	IQSEC2	chrX	53225828	53321350	-	189.703	0.666075	0.0028921	0.0293628
ENSG00000196591.11	HDAC2	chr6	113933028	114011308	-	9283.74	-0.301067	0.00290351	0.0294565
ENSG00000104112.8	SCG3	chr15	51681353	51721031	+	34.1537	1.34639	0.00291234	0.0295238
ENSG00000197461.13	PDGFA	chr7	497258	520296	-	129.935	-0.865621	0.00294369	0.0298193
ENSG00000126950.7	TMEM35	chrX	101078720	101096364	+	10.6566	2.34388	0.00298016	0.030166
ENSG00000112992.16	NNT	chr5	43602692	43707405	+	5047.66	-0.263227	0.00298861	0.0302289
ENSG00000160233.7	LRRC3	chr21	44455486	44462196	+	290.092	-0.462885	0.00300051	0.0303265
ENSG00000188153.13	COL4A5	chrX	108439844	108697545	+	1814.24	-0.302592	0.003023	0.030531
ENSG00000175984.14	DENND2C	chr1	114582848	114670422	-	844.324	0.348092	0.00305518	0.0308329
ENSG00000102753.9	KPNA3	chr13	49699307	49792921	-	2550.85	-0.328973	0.00306447	0.0308804
ENSG00000185088.13	RPS27L	chr15	63125872	63158021	-	2055.38	0.460421	0.00306405	0.0308804
ENSG00000170743.16	SYT9	chr11	7238778	7469042	+	32.4787	-1.22894	0.00308234	0.0310373
ENSG00000241343.9	RPL36A	chrX	101390824	101396154	+	1434.19	0.41743	0.00309104	0.0311017
ENSG00000109929.9	SC5D	chr11	121292453	121308694	+	2703.5	0.386425	0.00311299	0.03126
ENSG00000152894.14	PTPRK	chr6	127968779	128520674	-	2216.16	-0.279482	0.00311373	0.03126
ENSG00000154153.13	FAM134B	chr5	16473038	16617058	-	232.369	-0.718484	0.00311333	0.03126
ENSG00000135638.13	EMX1	chr2	72916260	72936071	+	64.9672	-0.950817	0.00312435	0.0313434
ENSG00000128512.20	DOCK4	chr7	111726110	112206411	-	1062.09	-0.366947	0.00313405	0.0314174
ENSG00000215910.7	C1orf167	chr1	11761787	11789585	+	56.2512	1.05371	0.00315537	0.0316076
ENSG00000132938.19	MTUS2	chr13	28820348	29505947	+	13.1511	-2.03181	0.0031625	0.0316555
ENSG00000112282.17	MED23	chr6	131573966	131628229	-	3213.57	-0.357472	0.00317426	0.0317026
ENSG00000122033.14	MTIF3	chr13	27435643	27450591	-	1121.03	-0.363601	0.00317261	0.0317026
ENSG00000137261.13	KIAA0319	chr6	24544104	24646155	-	35.5322	-1.19897	0.00317294	0.0317026
ENSG00000058335.15	RASGRF1	chr15	78959947	79090773	-	8.00461	-2.6646	0.00320953	0.0320075
ENSG00000185432.11	METTL7A	chr12	50923472	50932517	+	705.536	0.491104	0.00320813	0.0320075
ENSG00000110048.11	OSBP	chr11	59574398	59616144	-	2859.35	-0.26403	0.0032234	0.0321221
ENSG00000180739.13	S1PR5	chr19	10512742	10517931	-	59.7509	0.880825	0.00323272	0.0321696
ENSG00000196550.10	FAM72A	chr1	206186179	206204414	-	259.256	-0.531067	0.00323294	0.0321696
ENSG00000109063.14	MYH3	chr17	10628526	10657309	-	136.323	0.676242	0.00324804	0.0322961
ENSG00000140682.18	TGFB1I1	chr16	31471585	31477960	+	13.053	-1.98952	0.00325249	0.0323166
ENSG00000196132.12	MYT1	chr20	64102394	64242253	+	177.016	0.561484	0.00328027	0.0325686
ENSG00000146410.11	MTFR2	chr6	136231024	136250335	-	444.607	-0.485029	0.00329048	0.0326459
ENSG00000165730.15	STOX1	chr10	68827541	68895432	+	466.055	-0.448772	0.0033369	0.0330821
ENSG00000166436.16	TRIM66	chr11	8612037	8682694	-	464.947	-0.535348	0.00334424	0.0331306
ENSG00000154305.16	MIA3	chr1	222618086	222668012	+	5304.78	-0.257447	0.00335018	0.0331651
ENSG00000103126.14	AXIN1	chr16	287440	352673	-	1428.73	-0.36402	0.00336379	0.0332516
ENSG00000135924.15	DNAJB2	chr2	219279267	219286900	+	621.559	0.447284	0.00336385	0.0332516
ENSG00000197619.13	ZNF615	chr19	51991332	52008230	-	582.166	0.375089	0.00337736	0.0333607
ENSG00000167468.16	GPX4	chr19	1103926	1106791	+	9735.61	0.279108	0.00340232	0.0335827
ENSG00000165810.16	BTNL9	chr5	181040225	181061523	+	314.231	-0.462259	0.00341682	0.0337012
ENSG00000113645.14	WWC1	chr5	168291651	168472303	+	1313.32	0.312752	0.00344028	0.0339078
ENSG00000107521.18	HPS1	chr10	98416198	98446947	-	1730.39	-0.308642	0.00345456	0.0340236
ENSG00000014919.12	COX15	chr10	99711844	99732100	-	4304.03	-0.302723	0.00346233	0.0340753
ENSG00000093144.18	ECHDC1	chr6	127288710	127343609	-	2530.34	-0.360931	0.00348875	0.0343103
ENSG00000160908.14	ZNF394	chr7	99486519	99500324	-	898.767	0.324686	0.00350628	0.0344576
ENSG00000174125.7	TLR1	chr4	38790677	38856817	-	25.4856	1.40728	0.00354494	0.0348122
ENSG00000185345.19	PARK2	chr6	161347420	162727771	-	42.605	-1.53964	0.00355128	0.034849
ENSG00000165655.16	ZNF503	chr10	75397830	75401906	-	2384.01	0.399492	0.00355718	0.0348816
ENSG00000188883.4	KLRG2	chr7	139452690	139483712	-	421.196	-0.416796	0.00356876	0.0349697
ENSG00000106263.17	EIF3B	chr7	2354086	2380745	+	12391	-0.387969	0.00357437	0.034999
ENSG00000262576.2	PCDHGA4	chr5	141355025	141512979	+	9.4915	2.47975	0.00357693	0.034999
ENSG00000170439.6	METTL7B	chr12	55681546	55684611	+	145.9	0.643065	0.00357954	0.0349991
ENSG00000187773.8	FAM69C	chr18	74434099	74457944	-	11.5788	-2.08831	0.00363832	0.0355481
ENSG00000102786.14	INTS6	chr13	51354077	51454264	-	2044.18	-0.348672	0.00365776	0.0357121
ENSG00000130413.15	STK33	chr11	8391868	8594289	-	840.84	0.451922	0.00366877	0.0357679
ENSG00000175063.16	UBE2C	chr20	45812576	45816957	+	4663.5	0.256055	0.00366745	0.0357679
ENSG00000064012.21	CASP8	chr2	201233443	201287711	+	581.535	0.432928	0.00368066	0.0358578
ENSG00000142733.14	MAP3K6	chr1	27355184	27366892	-	533.274	0.593483	0.00368708	0.0358945
ENSG00000112530.11	PACRG	chr6	162727132	163315492	+	11.7926	-2.33839	0.00376902	0.0366657
ENSG00000144724.19	PTPRG	chr3	61561569	62297613	+	2266.47	0.292395	0.00381371	0.0370738
ENSG00000137700.17	SLC37A4	chr11	119024114	119030906	-	2670.92	-0.300369	0.0038338	0.0372423
ENSG00000102024.17	PLS3	chrX	115561174	115650861	+	27823.2	0.318973	0.00383793	0.0372555
ENSG00000197019.4	SERTAD1	chr19	40421592	40426025	-	171.303	0.758778	0.00384517	0.0372989
ENSG00000162367.11	TAL1	chr1	47216290	47232220	-	48.6651	1.15327	0.00388227	0.0376318
ENSG00000197555.9	SIPA1L1	chr14	71320449	71741229	+	1575.93	0.320635	0.00388622	0.037643
ENSG00000103460.16	TOX3	chr16	52438005	52547802	-	114.627	-0.667457	0.00390612	0.0377816
ENSG00000143748.17	NVL	chr1	224227334	224330387	-	4510.87	-0.253437	0.00390599	0.0377816
ENSG00000176165.10	FOXG1	chr14	28760330	28770277	+	504.334	0.40268	0.00391889	0.0378779
ENSG00000143514.16	TP53BP2	chr1	223779899	223845972	-	3681.4	-0.270333	0.00392175	0.0378784
ENSG00000123552.17	USP45	chr6	99432379	99521728	-	1707.98	0.283552	0.00392861	0.0378905
ENSG00000163453.11	IGFBP7	chr4	57030773	57110385	-	23.1415	-1.51246	0.00392793	0.0378905
ENSG00000130700.6	GATA5	chr20	62463497	62475970	-	14.1459	-1.96482	0.00394841	0.0380124
ENSG00000182287.14	AP1S2	chrX	15825806	15854931	-	4151.85	-0.337877	0.0039497	0.0380124
ENSG00000187688.14	TRPV2	chr17	16415542	16437003	+	27.5798	1.33516	0.00394497	0.0380124
ENSG00000148090.11	AUH	chr9	91213815	91361913	-	500.626	-0.403538	0.00395874	0.0380722
ENSG00000120784.16	ZFP30	chr19	37613749	37692337	-	1272.05	0.362003	0.00396338	0.0380897
ENSG00000144366.15	GULP1	chr2	188291669	188595931	+	1056.56	0.329292	0.00397152	0.0381407
ENSG00000112379.8	ARFGEF3	chr6	138161921	138344663	+	608.584	-0.682818	0.00397711	0.0381595
ENSG00000162944.10	RFTN2	chr2	197568224	197676045	-	73.3047	0.868083	0.00397913	0.0381595
ENSG00000269556.7	TMEM185A	chrX	149596556	149631912	-	477.337	0.410665	0.00399555	0.0382897
ENSG00000158246.7	FAM46B	chr1	27005020	27012836	-	45.3191	1.06082	0.00400351	0.0383388
ENSG00000112290.12	WASF1	chr6	110099819	110180004	-	1058.09	-0.423118	0.00403381	0.0385926
ENSG00000162441.11	LZIC	chr1	9922113	9943407	-	1311.14	0.304552	0.00403573	0.0385926
ENSG00000185046.18	ANKS1B	chr12	98726457	99984654	-	38.9735	-1.11565	0.00404013	0.0386073
ENSG00000165895.18	ARHGAP42	chr11	100687653	100993941	+	633.653	0.373713	0.0041033	0.0391278
ENSG00000198732.10	SMOC1	chr14	69854131	70032366	+	903.318	-0.376622	0.00410178	0.0391278
ENSG00000256087.6	ZNF432	chr19	52031379	52095738	-	511.379	0.374647	0.00410184	0.0391278
ENSG00000198858.9	R3HDM4	chr19	896503	913245	-	963.234	0.33127	0.00411985	0.0392579
ENSG00000175785.12	PRIMA1	chr14	93718298	93788481	-	24.2301	-1.387	0.00412817	0.0393094
ENSG00000197860.9	SGTB	chr5	65665928	65723035	-	1740.73	0.296491	0.00413991	0.0393934
ENSG00000165929.12	TC2N	chr14	91779751	91867536	-	632.387	-0.427665	0.00416054	0.0395618
ENSG00000110844.13	PRPF40B	chr12	49568218	49644666	+	376.72	-0.444102	0.00420599	0.0399338
ENSG00000134371.11	CDC73	chr1	193121997	193253901	+	2391.78	-0.333194	0.00420848	0.0399338
ENSG00000204444.10	APOM	chr6	31652416	31658210	+	39.9355	-1.18726	0.00420854	0.0399338
ENSG00000104897.9	SF3A2	chr19	2236504	2248679	+	966.716	0.391475	0.00423333	0.0401408
ENSG00000135318.11	NT5E	chr6	85449584	85495791	+	14.2769	-1.83335	0.0042531	0.0402999
ENSG00000120910.14	PPP3CC	chr8	22440819	22541142	+	538.935	0.374084	0.00426439	0.0403785
ENSG00000256294.7	ZNF225	chr19	44112181	44134816	+	387.997	0.478158	0.00432527	0.0409263
ENSG00000178381.11	ZFAND2A	chr7	1152071	1160759	-	221.365	-0.499115	0.00432902	0.0409331
ENSG00000155229.20	MMS19	chr10	97458324	97498794	-	5277.52	-0.249093	0.00433796	0.0409889
ENSG00000124151.18	NCOA3	chr20	47501902	47656877	+	1592.52	0.311972	0.00435851	0.041068
ENSG00000126602.10	TRAP1	chr16	3651639	3717597	-	11135.5	-0.232175	0.00435257	0.041068
ENSG00000139364.10	TMEM132B	chr12	125186836	125662377	+	12.3344	-1.95788	0.00435693	0.041068
ENSG00000196110.7	ZNF699	chr19	9294275	9309838	-	213.418	0.528856	0.00435726	0.041068
ENSG00000097046.12	CDC7	chr1	91500893	91525764	+	6605.22	-0.270938	0.00438238	0.0412641
ENSG00000127580.15	WDR24	chr16	684622	690444	-	460.279	-0.448835	0.00439684	0.0413138
ENSG00000140416.20	TPM1	chr15	63042632	63071915	+	1939.25	0.268648	0.00439517	0.0413138
ENSG00000156042.17	CFAP70	chr10	73253759	73358859	-	367.124	0.520965	0.00439271	0.0413138
ENSG00000143862.7	ARL8A	chr1	202133404	202144743	-	627.002	-0.382429	0.00440841	0.0413936
ENSG00000110619.17	CARS	chr11	3000922	3057613	-	3232.84	-0.467044	0.00445301	0.0417254
ENSG00000172020.12	GAP43	chr3	115623324	115721490	+	31.7874	-1.32256	0.00445255	0.0417254
ENSG00000197872.11	FAM49A	chr2	16549459	16666331	-	8.16851	-2.86644	0.00445193	0.0417254
ENSG00000170382.11	LRRN2	chr1	204617170	204685733	-	46.827	-1.00556	0.00446159	0.0417478
ENSG00000171813.13	PWWP2B	chr10	132397168	132417863	+	359.368	0.43955	0.00445871	0.0417478
ENSG00000104549.11	SQLE	chr8	124998497	125022283	+	7285.93	0.545162	0.00448176	0.0418784
ENSG00000197576.13	HOXA4	chr7	27128507	27130799	-	110.968	-0.716879	0.00448176	0.0418784
ENSG00000178201.4	VN1R1	chr19	57454790	57457142	-	20.7328	1.655	0.00449356	0.0419306
ENSG00000184564.9	SLITRK6	chr13	85792787	85806683	-	47.6951	1.20877	0.00449277	0.0419306
ENSG00000050767.16	COL23A1	chr5	178237618	178590555	-	51.7446	-1.00785	0.00450164	0.0419769
ENSG00000105655.18	ISYNA1	chr19	18434388	18438301	-	1348.64	-0.352938	0.00450718	0.0419904
ENSG00000158286.12	RNF207	chr1	6205475	6221299	+	212.1	0.560995	0.00450931	0.0419904
ENSG00000136158.11	SPRY2	chr13	80335976	80340951	-	599.827	0.405211	0.00452321	0.0420908
ENSG00000150457.8	LATS2	chr13	20973032	21061547	-	337.609	-0.438714	0.00452689	0.042096
ENSG00000203760.8	CENPW	chr6	126340174	126348875	+	1582.42	-0.341077	0.00453186	0.0421133
ENSG00000151422.12	FER	chr5	108747822	109196841	+	2343.97	0.373871	0.00456631	0.0423749
ENSG00000170390.15	DCLK2	chr4	150078274	150257457	+	252.563	0.522795	0.00456375	0.0423749
ENSG00000057704.12	TMCC3	chr12	94567124	94650562	-	470.057	0.451653	0.00457851	0.0424298
ENSG00000219481.10	NBPF1	chr1	16562319	16613562	-	2753.04	-0.297589	0.00457541	0.0424298
ENSG00000068024.16	HDAC4	chr2	239048168	239401654	-	357.962	-0.492789	0.00458483	0.0424592
ENSG00000132846.5	ZBED3	chr5	77072072	77087323	-	264.195	-0.642016	0.00462351	0.0427881
ENSG00000102054.17	RBBP7	chrX	16839283	16870414	-	13743.8	-0.260718	0.0046366	0.0428799
ENSG00000156374.14	PCGF6	chr10	103302796	103351134	-	3424.91	0.30899	0.00466673	0.0431289
ENSG00000008869.11	HEATR5B	chr2	36968383	37084342	-	3085.73	-0.271649	0.00469518	0.0433055
ENSG00000112425.14	EPM2A	chr6	145382535	145736023	-	232.919	-0.637852	0.00469547	0.0433055
ENSG00000117318.8	ID3	chr1	23557918	23559794	-	1230.66	0.579694	0.00469307	0.0433055
ENSG00000197498.12	RPF2	chr6	110982015	111028263	+	3672.87	-0.277956	0.00470275	0.0433431
ENSG00000120662.15	MTRF1	chr13	41216369	41263577	-	462.658	-0.395695	0.00471043	0.0433842
ENSG00000164105.3	SAP30	chr4	173369969	173377532	+	689.928	0.430118	0.00472623	0.0435
ENSG00000035862.12	TIMP2	chr17	78852977	78925387	-	560.355	0.534634	0.00474001	0.0435971
ENSG00000106688.11	SLC1A1	chr9	4490444	4587469	+	301.266	-0.605278	0.00478964	0.0439741
ENSG00000151136.14	BTBD11	chr12	107318413	107659642	+	512.544	-0.472898	0.00479078	0.0439741
ENSG00000169193.11	CCDC126	chr7	23597379	23644708	+	336.754	-0.45489	0.00478568	0.0439741
ENSG00000118971.7	CCND2	chr12	4273772	4305350	+	8301.17	-0.405974	0.00479743	0.0439754
ENSG00000122862.4	SRGN	chr10	69088106	69104811	+	7.31734	2.89129	0.0047966	0.0439754
ENSG00000164236.11	ANKRD33B	chr5	10564330	10657816	+	670.367	0.604936	0.00480086	0.0439769
ENSG00000087510.6	TFAP2C	chr20	56629302	56639283	+	146.785	-0.565828	0.00481409	0.0440682
ENSG00000188266.13	AGPHD1	chr15	78507564	78537372	+	636.131	-0.385565	0.00483914	0.0442675
ENSG00000081087.14	OSTM1	chr6	108041409	108165854	-	1022.25	0.329599	0.00490801	0.0448671
ENSG00000102996.4	MMP15	chr16	58025566	58046901	+	265.449	0.592386	0.00493588	0.0450913
ENSG00000165507.8	C10orf10	chr10	44970981	44978810	-	211.228	0.62092	0.00494723	0.0451644
ENSG00000206530.10	CFAP44	chr3	113286947	113441610	-	832.374	-0.571035	0.00500354	0.0456476
ENSG00000112414.14	ADGRG6	chr6	142301854	142446266	+	361.302	-0.412294	0.00503268	0.0458824
ENSG00000102226.9	USP11	chrX	47232690	47248328	+	2584.38	-0.357627	0.00503866	0.0459059
ENSG00000146540.14	C7orf50	chr7	996986	1138260	-	1750.95	-0.525264	0.00505584	0.0460314
ENSG00000188859.6	FAM78B	chr1	166057426	166166969	-	96.2231	-0.674055	0.00511631	0.0465505
ENSG00000073578.16	SDHA	chr5	218241	256700	+	5844.4	-0.230696	0.00516123	0.0469276
ENSG00000106443.16	PHF14	chr7	10973336	11169630	+	2921.29	-0.326758	0.00517903	0.04703
ENSG00000131668.13	BARX1	chr9	93951622	93955372	-	94.0277	-0.755248	0.00518295	0.04703
ENSG00000245848.2	CEBPA	chr19	33299934	33302564	-	459.681	0.412274	0.00518149	0.04703
ENSG00000150756.13	FAM173B	chr5	10226330	10249897	-	860.196	0.37005	0.00518659	0.0470313
ENSG00000175793.11	SFN	chr1	26863138	26864457	+	12.7795	1.99081	0.00520616	0.0471772
ENSG00000137834.14	SMAD6	chr15	66702228	66782848	+	885.015	0.333312	0.0052319	0.0473785
ENSG00000157653.11	C9orf43	chr9	113410054	113429684	+	47.2988	0.9601	0.00525703	0.0475742
ENSG00000064601.17	CTSA	chr20	45890144	45898820	+	1408.03	0.332246	0.00526558	0.0476196
ENSG00000181751.9	C5orf30	chr5	103258702	103278660	+	817.021	0.312351	0.00529026	0.0478108
ENSG00000146463.11	ZMYM4	chr1	35268967	35422058	+	5783.23	-0.233127	0.00531122	0.047936
ENSG00000171246.5	NPTX1	chr17	80467148	80477843	-	1438.98	0.462719	0.00530887	0.047936
ENSG00000173406.15	DAB1	chr1	56994778	58546734	-	11.9333	-1.94191	0.00532337	0.0480135
ENSG00000139800.8	ZIC5	chr13	99962964	99971909	-	1137.59	-0.401365	0.00534766	0.0482003
ENSG00000137720.7	C11orf1	chr11	111878935	111885975	+	510.633	0.4133	0.0053642	0.0483136
ENSG00000229544.8	NKX1-2	chr10	124445239	124450184	-	173.92	-0.564557	0.00536738	0.0483136
ENSG00000154370.15	TRIM11	chr1	228393673	228406840	-	2218.01	-0.3143	0.00537634	0.048362
ENSG00000010818.9	HIVEP2	chr6	142751467	142956698	-	1061.31	-0.32817	0.00539716	0.0485169
ENSG00000090565.15	RAB11FIP3	chr16	425619	523011	+	801.819	-0.343051	0.00542526	0.0487084
ENSG00000137845.14	ADAM10	chr15	58588807	58749978	-	2301.61	0.280233	0.0054292	0.0487084
ENSG00000140545.14	MFGE8	chr15	88898683	88913411	-	820.44	-0.577992	0.0054329	0.0487084
ENSG00000213799.12	ZNF845	chr19	53333746	53356906	+	1161	0.377693	0.00543214	0.0487084
ENSG00000107485.16	GATA3	chr10	8045378	8075203	+	89.1543	-0.719554	0.00544417	0.0487737
ENSG00000132357.13	CARD6	chr5	40841184	40860175	+	52.9918	0.984449	0.00544742	0.0487737
ENSG00000165164.13	CFAP47	chrX	35919734	36385319	+	22.6196	1.61442	0.00547809	0.0490158
ENSG00000163466.15	ARPC2	chr2	218217094	218254356	+	6164.6	0.284128	0.00548803	0.0490723
ENSG00000171208.9	NETO2	chr16	47077703	47143997	-	2412.78	0.264361	0.00549271	0.0490816
ENSG00000159403.15	C1R	chr12	7080209	7092607	-	94.8121	0.7468	0.00553509	0.0494275
ENSG00000171124.13	FUT3	chr19	5842888	5851474	-	28.4867	-1.42204	0.00554112	0.0494486
ENSG00000125912.10	NCLN	chr19	3185563	3209575	+	3259.18	0.375866	0.00559961	0.0498717
ENSG00000140092.14	FBLN5	chr14	91869412	91947987	-	226.643	-0.585218	0.00559353	0.0498717
ENSG00000147065.16	MSN	chrX	65588377	65741931	+	6058.08	0.254635	0.00559646	0.0498717
ENSG00000138614.14	INTS14	chr15	65578753	65611289	-	4085.74	-0.24603	0.00561047	0.0499024
ENSG00000189403.14	HMGB1	chr13	30456704	30617597	-	16378.7	-0.400642	0.00560878	0.0499024
ENSG00000107742.12	SPOCK2	chr10	72059035	72089032	-	54.3054	-0.917901	0.00565039	0.0502244
ENSG00000145860.11	RNF145	chr5	159157409	159210053	-	1906.63	0.347756	0.00565443	0.0502272
ENSG00000070087.13	PFN2	chr3	149964904	150050788	-	7004.87	0.256922	0.00569724	0.0505078
ENSG00000169783.12	LINGO1	chr15	77613027	77820900	-	417.778	0.5162	0.00569258	0.0505078
ENSG00000197763.14	TXNRD3	chr3	126607052	126655155	-	635.739	-0.399795	0.00569351	0.0505078
ENSG00000112343.10	TRIM38	chr6	25962802	25991226	+	565.9	0.38861	0.00572257	0.0506658
ENSG00000137776.16	SLTM	chr15	58879045	58933653	-	2640.43	0.310766	0.00571918	0.0506658
ENSG00000109854.13	HTATIP2	chr11	20363685	20383783	+	990.648	0.456634	0.0057594	0.0509584
ENSG00000023516.8	AKAP11	chr13	42272153	42323267	+	2746.32	-0.283554	0.00576807	0.0510017
ENSG00000100228.12	RAB36	chr22	23145326	23164350	+	120.773	-0.832512	0.0058191	0.0513579
ENSG00000101349.16	PAK7	chr20	9537389	9839041	-	10.8884	-2.19974	0.00581978	0.0513579
ENSG00000151929.9	BAG3	chr10	119651370	119677819	+	834.869	0.414441	0.00581559	0.0513579
ENSG00000135926.14	TMBIM1	chr2	218274192	218292586	-	191.047	0.863057	0.00585726	0.0516549
ENSG00000124207.16	CSE1L	chr20	49046246	49096960	+	22032.2	-0.251454	0.00590619	0.0520184
ENSG00000175602.3	CCDC85B	chr11	65890112	65891635	+	567.971	0.408377	0.00590441	0.0520184
ENSG00000099800.7	TIMM13	chr19	2425624	2427894	-	3500.09	0.486566	0.00591537	0.0520653
ENSG00000143776.18	CDC42BPA	chr1	226989865	227318474	-	6410.09	-0.262947	0.00592648	0.052129
ENSG00000189171.14	S100A13	chr1	153618787	153631360	-	1370.77	0.362813	0.00595852	0.0523768
ENSG00000116396.14	KCNC4	chr1	110211343	110283100	+	636.186	0.552195	0.00599745	0.0526847
ENSG00000143320.8	CRABP2	chr1	156699606	156705816	-	175.116	-0.848793	0.00600912	0.0527528
ENSG00000122042.9	UBL3	chr13	29764371	29850684	-	1124.76	-0.339151	0.00603627	0.0529567
ENSG00000172465.13	TCEAL1	chrX	103628704	103630953	+	1086.25	0.342139	0.00604498	0.0529986
ENSG00000168778.11	TCTN2	chr12	123671113	123708403	+	785.493	-0.330448	0.00608797	0.0533409
ENSG00000160949.16	TONSL	chr8	144428775	144444444	-	2109.23	-0.375838	0.00609386	0.0533579
ENSG00000138794.9	CASP6	chr4	109688622	109703583	-	666.803	0.345138	0.0061092	0.0534575
ENSG00000204956.5	PCDHGA1	chr5	141330571	141512981	+	15.1111	1.79489	0.00611543	0.0534773
ENSG00000242612.6	DECR2	chr16	401826	412487	+	197.514	-0.501204	0.00616481	0.0538742
ENSG00000112339.14	HBS1L	chr6	134960378	135103056	-	7672.56	-0.256553	0.00618352	0.0539921
ENSG00000152464.14	RPP38	chr10	15097180	15139818	+	1116.95	0.336117	0.0061863	0.0539921
ENSG00000121101.15	TEX14	chr17	58556678	58692055	-	68.0089	0.842895	0.00619172	0.0540044
ENSG00000101856.9	PGRMC1	chrX	119236245	119244466	+	16601.3	0.290601	0.00625803	0.0545476
ENSG00000120129.5	DUSP1	chr5	172768090	172771195	-	576.241	0.419505	0.00627701	0.0546776
ENSG00000135116.9	HRK	chr12	116856144	116881441	-	845.425	-0.662983	0.00629908	0.0548345
ENSG00000165775.17	FUNDC2	chrX	155025980	155060303	+	3592.74	0.264154	0.00630789	0.0548758
ENSG00000155961.4	RAB39B	chrX	155258241	155264589	-	296.9	-0.586037	0.00634494	0.0551626
ENSG00000149948.13	HMGA2	chr12	65824131	65966295	+	3295.74	0.281028	0.00635994	0.0552574
ENSG00000130775.15	THEMIS2	chr1	27872543	27886685	+	199.341	0.492959	0.00639799	0.0555522
ENSG00000099624.7	ATP5D	chr19	1241746	1244826	+	1319.42	0.333872	0.00640668	0.0555919
ENSG00000127540.11	UQCR11	chr19	1597172	1605490	-	1136.26	0.548402	0.00641587	0.0556358
ENSG00000124493.13	GRM4	chr6	34018645	34155622	-	20.9115	1.44937	0.00648535	0.0562022
ENSG00000034677.12	RNF19A	chr8	100257060	100336218	-	1282.24	0.274792	0.00649944	0.056262
ENSG00000248487.8	ABHD14A	chr3	51971426	51981199	+	127.728	0.606757	0.00650059	0.056262
ENSG00000278259.4	MYO19	chr17	36495633	36543435	-	2849.9	-0.302705	0.00651845	0.0563804
ENSG00000172671.19	ZFAND4	chr10	45615501	45672780	-	1053.62	0.299626	0.00653807	0.0565139
ENSG00000062038.13	CDH3	chr16	68636189	68722616	+	49.4458	0.995263	0.00654475	0.0565355
ENSG00000161888.11	SPC24	chr19	11131520	11155808	-	3034.37	-0.320733	0.00655029	0.0565396
ENSG00000253910.2	PCDHGB2	chr5	141360042	141512979	+	15.3977	1.73382	0.00655361	0.0565396
ENSG00000143093.14	STRIP1	chr1	110031577	110074641	+	2516.98	-0.266263	0.00656294	0.0565839
ENSG00000189369.8	GSPT2	chrX	51743431	51746232	+	221.478	0.469961	0.00660293	0.0568923
ENSG00000090612.20	ZNF268	chr12	133181409	133214831	+	1744.2	0.300619	0.00662096	0.0570113
ENSG00000178913.7	TAF7	chr5	141260225	141320821	-	4282.27	0.252986	0.00663006	0.0570532
ENSG00000161671.16	EMC10	chr19	50476400	50490870	+	2366.72	-0.470767	0.00667355	0.0573543
ENSG00000197157.10	SND1	chr7	127652180	128092609	+	10790.6	-0.261485	0.00666997	0.0573543
ENSG00000173349.5	SFT2D3	chr2	127701508	127705242	+	741.859	-0.367128	0.00671044	0.0576346
ENSG00000119715.15	ESRRB	chr14	76310712	76501837	+	54.3435	-0.888098	0.00672763	0.0577303
ENSG00000242574.8	HLA-DMB	chr6	32934629	32941070	-	145.471	0.569614	0.00673014	0.0577303
ENSG00000277586.2	NEFL	chr8	24950955	24957110	-	2714.43	-0.413772	0.00673938	0.0577728
ENSG00000137959.15	IFI44L	chr1	78619922	78646145	+	71.3736	-0.750699	0.00675276	0.0578141
ENSG00000176428.5	VPS37D	chr7	73667825	73672112	+	130.352	0.627334	0.00675153	0.0578141
ENSG00000163064.6	EN1	chr2	118842171	118847678	-	50.5279	-0.985969	0.0067698	0.0579232
ENSG00000170545.16	SMAGP	chr12	51244558	51270890	-	181.971	0.559119	0.00677998	0.0579735
ENSG00000276644.4	DACH1	chr13	71437966	71867192	-	1619.62	-0.43555	0.00679368	0.0580539
ENSG00000152969.18	JAKMIP1	chr4	6026199	6200591	-	109.534	-0.716549	0.00683955	0.0584089
ENSG00000070182.20	SPTB	chr14	64746283	64879907	-	364.487	-0.465177	0.00692143	0.0589961
ENSG00000129932.8	DOHH	chr19	3490822	3500940	-	342.337	0.669651	0.00691437	0.0589961
ENSG00000198355.4	PIM3	chr22	49960513	49964080	+	1441.85	-0.290191	0.00692135	0.0589961
ENSG00000105355.8	PLIN3	chr19	4838341	4867768	-	1102.52	0.294903	0.00694312	0.0590691
ENSG00000106723.16	SPIN1	chr9	88388419	88478694	+	3549.85	-0.255884	0.00693703	0.0590691
ENSG00000136122.15	BORA	chr13	72727749	72756198	+	2359.64	-0.268358	0.00694078	0.0590691
ENSG00000069188.16	SDK2	chr17	73334384	73644089	-	840.479	-0.46525	0.00695374	0.0591222
ENSG00000117139.16	KDM5B	chr1	202724491	202809470	-	4133.13	-0.263659	0.00698815	0.0593467
ENSG00000134602.15	STK26	chrX	132023265	132075943	+	5199.28	0.293945	0.00699234	0.0593467
ENSG00000181666.17	HKR1	chr19	37312837	37369365	+	808.095	0.357687	0.00699334	0.0593467
ENSG00000105559.11	PLEKHA4	chr19	48837097	48868632	-	35.9524	1.04658	0.0069997	0.0593633
ENSG00000167994.11	RAB3IL1	chr11	61897301	61920269	-	142.638	0.642015	0.00706346	0.0598663
ENSG00000158473.6	CD1D	chr1	158179947	158184896	+	9.95203	-2.11309	0.00708995	0.0600532
ENSG00000131471.6	AOC3	chr17	42851184	42858130	+	31.7387	1.21061	0.00709608	0.0600673
ENSG00000146576.12	C7orf26	chr7	6590017	6608726	+	275.477	-0.5182	0.00715972	0.0605681
ENSG00000132305.20	IMMT	chr2	86143932	86195770	-	6770.35	-0.241866	0.00718972	0.0607837
ENSG00000196924.15	FLNA	chrX	154348524	154374638	-	17926.9	0.412437	0.00720535	0.0608778
ENSG00000092850.11	TEKT2	chr1	36084075	36088275	+	13.2993	-1.80447	0.00721315	0.0609055
ENSG00000091436.16	MAP3K20	chr2	173075435	173268010	+	2017.42	0.249637	0.00722417	0.0609605
ENSG00000163050.16	ADCK3	chr1	226897536	226987545	+	5156.37	-0.250117	0.00725844	0.0612113
ENSG00000213965.3	NUDT19	chr19	32691961	32713796	+	959.919	-0.292198	0.00732371	0.0617232
ENSG00000276903.1	HIST1H2AL	chr6	27865355	27865747	+	2619.48	0.341865	0.00733652	0.0617926
ENSG00000163689.20	C3orf67	chr3	58717365	59050084	-	420.1	0.456443	0.00735003	0.0618677
ENSG00000123453.17	SARDH	chr9	133663560	133739955	-	43.8142	1.46495	0.00737719	0.0620576
ENSG00000137285.9	TUBB2B	chr6	3224261	3231730	-	1923.27	-0.380277	0.0073951	0.0621695
ENSG00000073910.21	FRY	chr13	31846713	32299122	+	394.541	-0.734017	0.00740502	0.0622142
ENSG00000182463.15	TSHZ2	chr20	52972407	53495330	+	372.585	-0.433039	0.00744322	0.0624962
ENSG00000165272.15	AQP3	chr9	33441154	33447633	-	66.9767	0.766019	0.00752731	0.063163
ENSG00000104885.17	DOT1L	chr19	2164149	2232578	+	1478.29	0.372265	0.00753699	0.0632049
ENSG00000185838.13	GNB1L	chr22	19783224	19854939	-	604.12	0.497389	0.00754951	0.0632706
ENSG00000196693.14	ZNF33B	chr10	42574185	42638568	-	3018.63	-0.246449	0.00759528	0.0636146
ENSG00000169692.12	AGPAT2	chr9	136673143	136687423	-	1012.71	0.306817	0.00760095	0.0636226
ENSG00000143858.11	SYT2	chr1	202590596	202710417	-	37.8648	-1.00812	0.00761776	0.0637237
ENSG00000160695.14	VPS11	chr11	119067692	119081978	+	1450.52	-0.322666	0.00763446	0.0638239
ENSG00000128928.8	IVD	chr15	40405795	40435947	+	1778.94	-0.257858	0.00763997	0.0638304
ENSG00000140391.14	TSPAN3	chr15	77041404	77083984	-	9360.09	-0.226172	0.00766153	0.0639709
ENSG00000189339.11	SLC35E2B	chr1	1659529	1692728	-	1860.97	-0.316478	0.00766967	0.0639993
ENSG00000119669.4	IRF2BPL	chr14	77024543	77028699	-	582.27	0.365929	0.00769513	0.064172
ENSG00000140931.19	CMTM3	chr16	66603874	66613892	+	661.83	0.407737	0.00776467	0.064712
ENSG00000122592.7	HOXA7	chr7	27153716	27157936	-	110.778	-0.760133	0.00779854	0.0649141
ENSG00000146426.18	TIAM2	chr6	154832697	155257723	+	430.942	-0.450106	0.00779655	0.0649141
ENSG00000077152.10	UBE2T	chr1	202331657	202341980	-	3525.39	-0.280259	0.00782479	0.0650924
ENSG00000169860.6	P2RY1	chr3	152834693	152841439	+	2013.86	0.272072	0.00787713	0.0654875
ENSG00000172345.13	STARD5	chr15	81309053	81324183	-	179.287	-0.501676	0.00790779	0.0657018
ENSG00000101224.17	CDC25B	chr20	3786772	3806121	+	1974.37	0.276026	0.00792225	0.0657815
ENSG00000133639.4	BTG1	chr12	92140278	92145897	-	1932.58	0.311641	0.00794363	0.0659185
ENSG00000169169.14	CPT1C	chr19	49690898	49713731	+	322.557	0.55694	0.0079889	0.0662127
ENSG00000203685.9	C1orf95	chr1	226548800	226609214	+	163.532	-0.808208	0.00798536	0.0662127
ENSG00000204524.6	ZNF805	chr19	57240685	57255135	+	439.182	0.379331	0.00801451	0.0663841
ENSG00000137817.16	PARP6	chr15	72241181	72272999	-	1398.53	-0.342323	0.00802311	0.0664146
ENSG00000083750.12	RRAGB	chrX	55717739	55758774	+	611.261	0.327517	0.0080333	0.0664148
ENSG00000092820.17	EZR	chr6	158765741	158819412	-	4216.02	-0.239196	0.00802967	0.0664148
ENSG00000176444.18	CLK2	chr1	155262868	155278491	-	2591.47	-0.281974	0.0080379	0.0664148
ENSG00000213079.9	SCAF8	chr6	154733325	154834244	+	3281.52	-0.229699	0.00807751	0.0667013
ENSG00000174343.5	CHRNA9	chr4	40335329	40355217	+	14.6469	1.86446	0.00809137	0.0667748
ENSG00000136247.14	ZDHHC4	chr7	6577434	6589374	+	1391.27	-0.391306	0.00810329	0.0668323
ENSG00000144283.21	PKP4	chr2	158456964	158682879	+	3596.04	-0.250987	0.00812108	0.0669381
ENSG00000180448.10	HMHA1	chr19	1065923	1086628	+	81.8001	0.727261	0.00816849	0.0672878
ENSG00000163909.7	HEYL	chr1	39624153	39639945	-	170.889	0.54049	0.00817785	0.0673238
ENSG00000175221.14	MED16	chr19	867630	893218	-	1436.19	0.319835	0.0081857	0.0673473
ENSG00000244486.8	SCARF2	chr22	20424815	20437826	-	409.481	0.494538	0.00820494	0.0674645
ENSG00000100350.14	FOXRED2	chr22	36487190	36507101	-	2824.42	-0.409241	0.00821389	0.067497
ENSG00000196387.9	ZNF140	chr12	133079838	133107544	+	753.985	0.307933	0.00823485	0.067628
ENSG00000099817.11	POLR2E	chr19	1086579	1095380	-	4550.72	0.366704	0.00825619	0.067762
ENSG00000188483.7	IER5L	chr9	129175552	129178262	-	118.037	0.698599	0.00827306	0.0678592
ENSG00000174206.12	C12orf66	chr12	64186316	64222296	-	448.012	-0.352381	0.00828448	0.0678703
ENSG00000254221.2	PCDHGB1	chr5	141350102	141512979	+	13.7733	1.85699	0.00828364	0.0678703
ENSG00000110344.9	UBE4A	chr11	118359585	118399211	+	4839.93	-0.246055	0.00830814	0.0680229
ENSG00000167637.16	ZNF283	chr19	43827292	43852017	+	768.921	0.31475	0.00837886	0.0685604
ENSG00000186635.14	ARAP1	chr11	72685069	72793599	-	1648.38	-0.274659	0.00838487	0.0685679
ENSG00000099617.3	EFNA2	chr19	1286154	1300237	+	37.5519	1.10196	0.00842202	0.06883
ENSG00000080644.15	CHRNA3	chr15	78593052	78621295	-	138.067	0.611215	0.00843284	0.0688609
ENSG00000116874.11	WARS2	chr1	119031216	119140671	-	1914.4	-0.297698	0.00843701	0.0688609
ENSG00000180530.10	NRIP1	chr21	14961235	15065936	-	3588.89	0.287891	0.00844111	0.0688609
ENSG00000034510.5	TMSB10	chr2	84905625	84906675	+	10235.8	0.317725	0.0084487	0.0688811
ENSG00000221818.8	EBF2	chr8	25841730	26045397	-	59.0236	-0.801996	0.00846618	0.068982
ENSG00000118004.17	COLEC11	chr2	3594832	3644644	+	81.1014	0.688066	0.00850046	0.069136
ENSG00000150938.9	CRIM1	chr2	36355926	36551135	+	1603.53	0.270956	0.0084997	0.069136
ENSG00000198901.13	PRC1	chr15	90966038	90995629	-	95.3072	-0.649794	0.00849118	0.069136
ENSG00000141873.10	SLC39A3	chr19	2732204	2740152	-	744.307	0.389456	0.00857988	0.06974
ENSG00000166986.14	MARS	chr12	57475445	57517569	+	13379.8	-0.334733	0.00858672	0.0697536
ENSG00000179933.5	C14orf119	chr14	23094765	23100462	+	2499.53	0.29332	0.0085965	0.0697909
ENSG00000131018.22	SYNE1	chr6	152121684	152637801	-	1325.39	-0.380406	0.00866056	0.0702687
ENSG00000198121.13	LPAR1	chr9	110873263	111038458	-	472.531	0.428887	0.00867721	0.0703615
ENSG00000186567.12	CEACAM19	chr19	44662278	44684359	+	79.182	0.718369	0.00870659	0.0705574
ENSG00000088356.5	PDRG1	chr20	31944342	31952092	-	870.913	0.302845	0.00874593	0.0708336
ENSG00000181467.4	RAP2B	chr3	153162270	153170620	+	1718.7	0.258421	0.00877702	0.0710002
ENSG00000215114.8	UBXN2B	chr8	58411264	58451501	+	1478.24	-0.283427	0.00877641	0.0710002
ENSG00000124126.13	PREX1	chr20	48624252	48827883	-	392.288	0.609974	0.00880978	0.0711447
ENSG00000155966.13	AFF2	chrX	148500619	149000663	+	14.9929	-1.70309	0.0088107	0.0711447
ENSG00000168071.21	CCDC88B	chr11	64340223	64357534	+	82.6346	0.718627	0.00880567	0.0711447
ENSG00000139182.13	CLSTN3	chr12	7129698	7158945	+	679.011	-0.366692	0.00881691	0.0711523
ENSG00000113621.14	TXNDC15	chr5	134873803	134901525	+	1428.4	0.289772	0.00884852	0.0713646
ENSG00000170965.9	PLAC1	chrX	134565838	134764322	-	374.623	0.461752	0.00887567	0.0715409
ENSG00000145248.6	SLC10A4	chr4	48483343	48489196	+	33.992	-1.2011	0.00888407	0.0715658
ENSG00000143811.18	PYCR2	chr1	225919877	225924340	-	2042.69	-0.313957	0.00894865	0.072043
ENSG00000197702.11	PARVA	chr11	12377185	12530801	+	696.31	0.539321	0.00895843	0.0720788
ENSG00000130720.12	FIBCD1	chr9	130902438	130939286	-	24.7247	1.34737	0.00896687	0.0721037
ENSG00000179029.14	TMEM107	chr17	8173237	8176399	-	867.673	0.359955	0.00899459	0.0722835
ENSG00000100075.9	SLC25A1	chr22	19175575	19178830	-	5094.59	-0.261517	0.00901006	0.0723217
ENSG00000185201.16	IFITM2	chr11	307631	315272	+	139.479	0.614277	0.00900518	0.0723217
ENSG00000272968.5	RBAK-RBAKDN	chr7	4983718	5073221	+	212.803	-0.525289	0.00903174	0.0724526
ENSG00000003137.8	CYP26B1	chr2	72129238	72148038	-	81.1154	-0.787758	0.00904544	0.0724997
ENSG00000185946.15	RNPC3	chr1	103525691	103555239	+	1150.83	-0.31351	0.00905251	0.0724997
ENSG00000187742.14	SECISBP2	chr9	89318506	89359662	+	3737.33	-0.271525	0.00905373	0.0724997
ENSG00000132688.10	NES	chr1	156668763	156677397	-	263.507	0.578488	0.00906259	0.0725276
ENSG00000169439.11	SDC2	chr8	96493351	96611780	+	2487.75	0.303271	0.00914696	0.0731594
ENSG00000013810.18	TACC3	chr4	1721490	1745176	+	3804.45	0.267582	0.00916723	0.0732781
ENSG00000083544.13	TDRD3	chr13	60396457	60573878	+	1044.56	-0.346155	0.00921518	0.0735307
ENSG00000143771.11	CNIH4	chr1	224356850	224379459	+	4100.48	-0.297697	0.00921099	0.0735307
ENSG00000168505.6	GBX2	chr2	236165236	236168369	-	90.3172	0.702964	0.00920752	0.0735307
ENSG00000189283.9	FHIT	chr3	59749310	61251459	-	231.49	-0.626577	0.0092451	0.0736823
ENSG00000204272.12	NBDY	chrX	56729241	56818380	+	1048.22	0.312524	0.00924019	0.0736823
ENSG00000127022.14	CANX	chr5	179678628	179730925	+	48797.7	-0.253285	0.00926698	0.0738131
ENSG00000072501.17	SMC1A	chrX	53374149	53422728	-	12690.5	-0.213919	0.0092794	0.0738684
ENSG00000186862.18	PDZD7	chr10	101007683	101032295	-	169.085	0.496122	0.0093097	0.0740659
ENSG00000135272.10	MDFIC	chr7	114922154	115019202	+	916.791	0.318365	0.00932041	0.0741075
ENSG00000143416.20	SELENBP1	chr1	151364302	151372733	-	272.451	0.521684	0.00936389	0.0744093
ENSG00000106399.11	RPA3	chr7	7636518	7718607	-	2550.1	-0.362213	0.00940146	0.0746638
ENSG00000110422.11	HIPK3	chr11	33256672	33357023	+	2309.28	0.244388	0.00946483	0.0750966
ENSG00000149582.15	TMEM25	chr11	118531041	118547280	+	351.995	-0.493854	0.00946708	0.0750966
ENSG00000132334.16	PTPRE	chr10	127907061	128085855	+	14.1138	-1.84349	0.00950791	0.0753319
ENSG00000165259.13	HDX	chrX	84317874	84502479	-	456.424	0.355795	0.00950777	0.0753319
ENSG00000112561.17	TFEB	chr6	41683978	41736259	-	164.289	0.529946	0.00955654	0.0756728
ENSG00000182612.10	TSPAN10	chr17	81637171	81648749	+	190.751	0.498885	0.009568	0.0757191
ENSG00000105281.12	SLC1A5	chr19	46774883	46788594	-	10663	-0.241632	0.00958906	0.0758413
ENSG00000143740.14	SNAP47	chr1	227728539	227781231	+	3314.49	-0.252631	0.00962183	0.0759668
ENSG00000144674.16	GOLGA4	chr3	37243177	37366751	+	4764.77	0.274377	0.00961662	0.0759668
ENSG00000171466.9	ZNF562	chr19	9641808	9675086	-	1948.54	0.245689	0.00961441	0.0759668
ENSG00000185340.15	GAS2L1	chr22	29306582	29312785	+	108.336	0.648864	0.0096608	0.0762299
ENSG00000113504.20	SLC12A7	chr5	1050376	1112035	-	755.165	0.432169	0.00966873	0.0762431
ENSG00000274750.2	HIST1H3E	chr6	26224199	26227473	+	747.056	0.556894	0.00967378	0.0762431
ENSG00000219545.11	UMAD1	chr7	7640711	7968020	+	506.545	-0.354584	0.00969347	0.0763537
ENSG00000174498.13	IGDCC3	chr15	65327127	65378040	-	463.892	-0.416294	0.00973398	0.0766281
ENSG00000141639.11	MAPK4	chr18	50560078	50731824	+	96.8258	-0.867166	0.00974043	0.0766342
ENSG00000168077.13	SCARA3	chr8	27633868	27676776	+	273.441	0.532433	0.00975961	0.0767403
ENSG00000213516.9	RBMXL1	chr1	88979456	88992960	-	2030.85	0.275276	0.00979437	0.0769688
ENSG00000173214.5	MFSD4B	chr6	111259348	111271167	+	898.05	-0.341412	0.00985752	0.0773749
ENSG00000183172.8	SMDT1	chr22	42079691	42084284	+	383.193	-0.366998	0.00985681	0.0773749
ENSG00000205189.11	ZBTB10	chr8	80485619	80526265	+	6633.26	0.276323	0.00987287	0.0774504
ENSG00000183763.8	TRAIP	chr3	49828599	49856574	-	856.641	-0.31842	0.00989915	0.0776114
ENSG00000180855.15	ZNF443	chr19	12429707	12441112	-	297.861	0.470995	0.00990716	0.0776291
ENSG00000126953.6	TIMM8A	chrX	101345659	101349196	-	1413.9	0.293995	0.00991739	0.0776642
ENSG00000136167.13	LCP1	chr13	46125920	46211871	-	54.9108	-0.9009	0.0100033	0.0782917
ENSG00000115363.13	EVA1A	chr2	75469302	75569722	-	19.4912	-1.43164	0.0100456	0.0785771
ENSG00000158715.5	SLC45A3	chr1	205657851	205680459	-	219.301	-0.490351	0.0100639	0.0786746
ENSG00000100612.13	DHRS7	chr14	60144120	60169856	-	2079.8	0.357977	0.0101061	0.0788677
ENSG00000143774.16	GUK1	chr1	228139962	228148984	+	5214.58	-0.222088	0.0100986	0.0788677
ENSG00000164989.16	CCDC171	chr9	15553086	16061663	+	376.96	0.463713	0.0101008	0.0788677
ENSG00000163702.18	IL17RC	chr3	9917074	9933630	+	249.743	0.566717	0.0101741	0.0793519
ENSG00000196218.12	RYR1	chr19	38433699	38587564	+	16.3078	1.62652	0.010194	0.0794614
ENSG00000007080.10	CCDC124	chr19	17933016	17943991	+	1719.23	0.301554	0.0102073	0.0795194
ENSG00000040731.10	CDH10	chr5	24487100	24644978	-	15.6967	-1.52198	0.0102483	0.079598
ENSG00000105220.15	GPI	chr19	34359480	34402413	+	10708.3	-0.259878	0.0102585	0.079598
ENSG00000116991.10	SIPA1L2	chr1	232397965	232561558	-	2526.41	-0.336893	0.0102587	0.079598
ENSG00000129559.12	NEDD8	chr14	24216852	24232454	-	1549.01	-0.309303	0.0102377	0.079598
ENSG00000139998.15	RAB15	chr14	64945814	64973226	-	588.634	0.336217	0.0102418	0.079598
ENSG00000173227.13	SYT12	chr11	67006778	67050863	+	73.1939	1.37651	0.0102237	0.079598
ENSG00000178802.17	MPI	chr15	74890005	74902219	+	5690.7	-0.219579	0.0102426	0.079598
ENSG00000116903.7	EXOC8	chr1	231332753	231337852	-	3173.51	-0.318462	0.0102731	0.0796178
ENSG00000172081.13	MOB3A	chr19	2071038	2096673	-	263.166	0.522632	0.0102677	0.0796178
ENSG00000196159.11	FAT4	chr4	125316399	125492932	+	1123.07	0.277719	0.0102993	0.0797756
ENSG00000135763.9	URB2	chr1	229626234	229660199	+	3506.38	-0.414374	0.0103215	0.0799015
ENSG00000091640.7	SPAG7	chr17	4959226	4967872	-	1092.6	-0.314602	0.0103797	0.0803058
ENSG00000154162.14	CDH12	chr5	21750673	22853622	-	29.134	-1.08388	0.0103857	0.0803058
ENSG00000178980.14	SEPW1	chr19	47778572	47784686	+	1077.1	0.321109	0.0103989	0.080362
ENSG00000015676.17	NUDCD3	chr7	44379121	44490880	-	2717.64	-0.280902	0.0104466	0.0806849
ENSG00000111897.6	SERINC1	chr6	122443354	122471822	-	6369.06	-0.260223	0.0104665	0.0807918
ENSG00000125968.8	ID1	chr20	31605283	31606515	+	169.393	0.503124	0.0105812	0.0815841
ENSG00000152454.3	ZNF256	chr19	57940833	57947675	-	278.514	0.423176	0.0105782	0.0815841
ENSG00000196208.13	GREB1	chr2	11482341	11642788	+	724.479	-0.42313	0.0106096	0.0817563
ENSG00000134986.13	NREP	chr5	111662621	111997464	-	1184.43	-0.305025	0.0106324	0.0818851
ENSG00000142657.20	PGD	chr1	10398592	10420144	+	6262.82	-0.235399	0.0106439	0.0819274
ENSG00000076351.12	SLC46A1	chr17	28394756	28407197	-	641.587	-0.349782	0.0106665	0.0820539
ENSG00000123080.10	CDKN2C	chr1	50960745	50974633	+	1328.87	0.286465	0.0106757	0.0820785
ENSG00000105325.13	FZR1	chr19	3506273	3538330	+	1662.82	0.40265	0.0107994	0.0829822
ENSG00000137831.14	UACA	chr15	70654554	70763593	-	3339.9	-0.357349	0.0108199	0.0830446
ENSG00000188897.8	CTD-3088G3.8	chr16	11359845	11523588	-	303.357	0.506642	0.0108184	0.0830446
ENSG00000134755.14	DSC2	chr18	31058840	31102415	-	2739.8	0.266172	0.010839	0.0831444
ENSG00000084623.11	EIF3I	chr1	32221928	32231604	+	14911.8	-0.233789	0.0108464	0.0831539
ENSG00000177679.15	SRRM3	chr7	76201900	76287288	+	96.8794	0.652909	0.010976	0.0840514
ENSG00000259803.6	SLC22A31	chr16	89195761	89201664	-	85.6533	0.963627	0.0109726	0.0840514
ENSG00000170836.11	PPM1D	chr17	60600183	60666280	+	1698.62	0.250719	0.0110313	0.0844276
ENSG00000134853.11	PDGFRA	chr4	54229097	54298247	+	74.0422	0.705602	0.0111038	0.0849043
ENSG00000204084.12	INPP5B	chr1	37860697	37947057	-	1513.69	-0.307805	0.0111062	0.0849043
ENSG00000265763.3	ZNF488	chr10	47365496	47384273	-	183.104	0.473585	0.0111375	0.0850951
ENSG00000148834.12	GSTO1	chr10	104235356	104267459	+	3338.3	0.262232	0.0111445	0.0851009
ENSG00000182022.17	CHST15	chr10	124007666	124093607	-	1024.42	0.2873	0.0112371	0.085759
ENSG00000101265.15	RASSF2	chr20	4780023	4823645	-	472.827	0.426144	0.0112585	0.0858251
ENSG00000169131.11	ZNF354A	chr5	178694605	178730702	-	975.43	0.326031	0.0112536	0.0858251
ENSG00000197951.8	ZNF71	chr19	56595264	56626481	+	466.514	0.370997	0.0112735	0.0858915
ENSG00000187189.10	TSPYL4	chr6	116249961	116254140	-	905.454	-0.287502	0.0112992	0.0860381
ENSG00000005812.10	FBXL3	chr13	76992598	77027195	-	3981.76	-0.294882	0.0113285	0.0861699
ENSG00000145832.13	SLC25A48	chr5	135579202	135889770	+	143.308	-0.558122	0.0113292	0.0861699
ENSG00000155465.18	SLC7A7	chr14	22773222	22829820	-	28.7391	1.39447	0.0113408	0.0862094
ENSG00000173480.10	ZNF417	chr19	57900296	57916610	-	454.083	0.391676	0.0113587	0.086297
ENSG00000151883.17	PARP8	chr5	50665899	50846522	+	1288.36	0.305685	0.0115478	0.087684
ENSG00000139899.10	CBLN3	chr14	24426532	24430954	-	22.9246	1.2482	0.0116179	0.0881402
ENSG00000215271.7	HOMEZ	chr14	23272422	23299447	-	947.732	-0.271454	0.0116209	0.0881402
ENSG00000153814.11	JAZF1	chr7	27830573	28180743	-	333.315	-0.368935	0.0116307	0.0881646
ENSG00000112357.12	PEX7	chr6	136822564	136913937	+	477.107	-0.454877	0.0116521	0.0882771
ENSG00000119559.15	C19orf25	chr19	1461143	1479556	-	1277.71	0.399437	0.0116783	0.0884261
ENSG00000158296.13	SLC13A3	chr20	46557823	46684467	-	207.645	-0.465454	0.0117337	0.088796
ENSG00000158716.8	DUSP23	chr1	159780932	159782543	+	10.2167	-1.96171	0.0117664	0.0889935
ENSG00000205208.4	C4orf46	chr4	158666679	158672255	-	1675.22	-0.266175	0.011809	0.0892655
ENSG00000133243.8	BTBD2	chr19	1985438	2034881	-	3103.1	0.341147	0.0118374	0.0894304
ENSG00000171126.7	KCNG3	chr2	42442017	42494097	-	548.923	0.334011	0.0118959	0.0898214
ENSG00000117984.13	CTSD	chr11	1752752	1764573	-	1096.15	0.275473	0.0119298	0.0899321
ENSG00000153046.17	CDYL	chr6	4706159	4955551	+	2436.47	0.237492	0.0119305	0.0899321
ENSG00000160310.17	PRMT2	chr21	46635167	46665124	+	2398.75	-0.252741	0.0119245	0.0899321
ENSG00000123815.11	ADCK4	chr19	40691529	40718207	-	954.29	-0.264029	0.0119701	0.09018
ENSG00000065268.10	WDR18	chr19	984271	998438	+	2547.8	0.260967	0.0119931	0.0902524
ENSG00000079819.18	EPB41L2	chr6	130839347	131063322	-	4435.82	-0.224741	0.0119919	0.0902524
ENSG00000179021.9	C3orf38	chr3	88149743	88168729	+	1775.14	0.272943	0.0120134	0.0903547
ENSG00000166128.12	RAB8B	chr15	63189469	63267782	+	973.595	0.310796	0.0120302	0.0904305
ENSG00000099821.13	POLRMT	chr19	617224	633604	-	2898.94	0.342287	0.0120518	0.0905428
ENSG00000049130.15	KITLG	chr12	88492793	88580851	-	1613.77	0.275963	0.0120664	0.0906021
ENSG00000141431.11	ASXL3	chr18	33578233	33751192	+	897.7	-0.285404	0.0121674	0.091259
ENSG00000168264.10	IRF2BP2	chr1	234604269	234609525	-	4461.12	-0.343188	0.012164	0.091259
ENSG00000040608.13	RTN4R	chr22	20241415	20283246	-	145.204	0.671708	0.0122242	0.0916336
ENSG00000172115.8	CYCS	chr7	25120091	25125361	-	9601.68	-0.381715	0.0122338	0.0916553
ENSG00000164308.16	ERAP2	chr5	96875939	96919716	+	30.9303	1.15877	0.0122667	0.0918507
ENSG00000067082.14	KLF6	chr10	3775996	3785281	-	1368.17	0.395919	0.0123604	0.0925007
ENSG00000121680.15	PEX16	chr11	45909669	45918812	-	721.921	-0.293382	0.0123686	0.0925111
ENSG00000081692.12	JMJD4	chr1	227730425	227735411	-	3596.65	-0.292508	0.0124717	0.0932302
ENSG00000089006.16	SNX5	chr20	17941597	17968980	-	12502	-0.235317	0.0125518	0.0937252
ENSG00000126091.20	ST3GAL3	chr1	43705824	43931165	+	205.375	-0.496235	0.0125517	0.0937252
ENSG00000088899.15	LZTS3	chr20	3162617	3173592	-	587.441	-0.315432	0.0125687	0.0937997
ENSG00000127527.13	EPS15L1	chr19	16355239	16472085	-	1091.53	-0.260371	0.012586	0.0938769
ENSG00000146555.18	SDK1	chr7	3301448	4269000	+	447.04	-0.499877	0.012683	0.0945479
ENSG00000184897.5	H1FX	chr3	129314771	129316277	-	2317.85	0.332896	0.0126903	0.0945501
ENSG00000136169.16	SETDB2	chr13	49444374	49495003	+	663.06	-0.363158	0.0127289	0.0947791
ENSG00000172766.18	NAA16	chr13	41311205	41377030	+	1218.13	-0.326551	0.0127351	0.0947791
ENSG00000071967.11	CYBRD1	chr2	171522247	171558133	+	197.167	-0.49982	0.0127464	0.094811
ENSG00000187676.7	B3GLCT	chr13	31199936	31332276	+	1132.36	-0.284755	0.0127666	0.0949089
ENSG00000127920.5	GNG11	chr7	93921699	93928610	+	102.937	0.702892	0.012786	0.0949487
ENSG00000182827.8	ACBD3	chr1	226144679	226186730	-	4531.88	-0.223058	0.01278	0.0949487
ENSG00000009844.15	VTA1	chr6	142147162	142224689	+	3586.11	-0.258263	0.0128362	0.0952203
ENSG00000198417.6	MT1F	chr16	56657694	56660698	+	7.65218	-2.19554	0.0128367	0.0952203
ENSG00000183421.11	RIPK4	chr21	41739369	41767106	-	461.414	-0.420162	0.0128728	0.0954358
ENSG00000034053.14	APBA2	chr15	28884483	29118315	+	1488.77	0.283898	0.0128803	0.0954388
ENSG00000134780.9	DAGLA	chr11	61680433	61747001	+	473.401	0.390132	0.0129084	0.0954762
ENSG00000137814.10	HAUS2	chr15	42548810	42569994	+	1707.01	0.240415	0.0129131	0.0954762
ENSG00000138777.19	PPA2	chr4	105369077	105474081	-	3523.31	-0.260948	0.0129137	0.0954762
ENSG00000139629.15	GALNT6	chr12	51351247	51392867	-	400.792	-0.527354	0.0129117	0.0954762
ENSG00000109111.14	SUPT6H	chr17	28662091	28702684	+	3226.41	-0.244144	0.0129332	0.0955343
ENSG00000126705.14	AHDC1	chr1	27534035	27604431	-	235.417	0.438863	0.0129357	0.0955343
ENSG00000128311.13	TST	chr22	37010859	37020183	-	867.978	-0.380397	0.0130148	0.0960132
ENSG00000237489.4	RP11-500G10.1	chr10	130020025	130110817	-	70.7705	-0.772509	0.0130101	0.0960132
ENSG00000185885.15	IFITM1	chr11	313506	315272	+	64.8207	0.755762	0.0130219	0.0960134
ENSG00000146425.10	DYNLT1	chr6	158636474	158644739	-	2646.68	-0.260668	0.013078	0.0963609
ENSG00000150627.15	WDR17	chr4	176065834	176182818	+	996.754	-0.449333	0.0130833	0.0963609
ENSG00000006638.11	TBXA2R	chr19	3594506	3606840	-	13.512	1.58008	0.0131239	0.0966068
ENSG00000135597.18	REPS1	chr6	138903493	138988261	-	3210.95	-0.265383	0.0131542	0.0967244
ENSG00000235169.8	SMIM1	chr1	3772761	3775982	+	47.844	0.863747	0.0131479	0.0967244
ENSG00000071655.17	MBD3	chr19	1573596	1592801	-	3724.98	0.334348	0.0131762	0.0968338
ENSG00000162004.16	CCDC78	chr16	722582	726954	-	97.4687	-0.651045	0.0132742	0.0975009
ENSG00000073792.15	IGF2BP2	chr3	185643739	185825056	-	1856.96	0.252696	0.0133272	0.0977301
ENSG00000147255.18	IGSF1	chrX	131273506	131578899	-	8.50445	-2.03866	0.0133262	0.0977301
ENSG00000168792.4	ABHD15	chr17	29560547	29567137	-	300.933	0.398811	0.0133146	0.0977301
ENSG00000109184.14	DCUN1D4	chr4	51843000	51916837	+	3328.73	-0.209796	0.0133818	0.0979709
ENSG00000186193.8	SAPCD2	chr9	137062124	137070588	-	1878.91	0.339537	0.013369	0.0979709
ENSG00000235961.5	PNMA6A	chrX	153072482	153075018	+	231.478	-0.435014	0.0133799	0.0979709
ENSG00000104365.13	IKBKB	chr8	42271302	42332653	+	1549.52	-0.301853	0.0134044	0.0980836
ENSG00000204315.3	FKBPL	chr6	32128707	32130291	-	615.631	0.364761	0.0134576	0.0984191
ENSG00000115884.10	SDC1	chr2	20200797	20225433	-	598.823	0.292524	0.013519	0.098815
ENSG00000144908.13	ALDH1L1	chr3	126103562	126197994	-	31.569	-1.27054	0.0135265	0.0988159
ENSG00000226742.3	HSBP1L1	chr18	79964561	79970822	+	154.929	0.700604	0.0135532	0.0989576
ENSG00000156006.4	NAT2	chr8	18391245	18401218	+	9.62307	2.14783	0.013568	0.0990118
ENSG00000131171.12	SH3BGRL	chrX	81201943	81298547	+	2956.97	0.318758	0.0136736	0.0997285
ENSG00000011258.15	MBTD1	chr17	51177425	51260163	-	1694.72	-0.230651	0.0136973	0.0998114
ENSG00000111906.17	HDDC2	chr6	125219962	125302078	-	4414.43	-0.295947	0.0136997	0.0998114
ENSG00000161509.13	GRIN2C	chr17	74842023	74861504	-	36.1198	0.979358	0.0137434	0.100075
ENSG00000130638.16	ATXN10	chr22	45671798	45845307	+	4378.5	-0.210873	0.0137727	0.100228
ENSG00000143751.9	SDE2	chr1	225982702	225999331	-	4056.63	-0.214262	0.0137792	0.100228
ENSG00000118514.13	ALDH8A1	chr6	134917390	134950122	-	29.4771	-1.07362	0.0139204	0.101091
ENSG00000119514.6	GALNT12	chr9	98807699	98850081	+	522.385	-0.666784	0.013907	0.101091
ENSG00000152518.7	ZFP36L2	chr2	43222402	43226609	-	674.125	0.291635	0.013913	0.101091
ENSG00000165949.12	IFI27	chr14	94104836	94116698	+	52.203	0.849119	0.0140015	0.101571
ENSG00000173960.13	UBXN2A	chr2	23927285	24004909	+	1901.83	0.269058	0.0140005	0.101571
ENSG00000177791.11	MYOZ1	chr10	73631654	73641757	-	14.2514	1.67647	0.0140099	0.101577
ENSG00000196104.10	SPOCK3	chr4	166733384	167234796	-	119.125	-0.670432	0.0140528	0.101834
ENSG00000163485.16	ADORA1	chr1	203090654	203167405	+	28.1369	-1.18125	0.0140614	0.101841
ENSG00000042286.14	AIFM2	chr10	70098223	70132934	-	25.4864	-1.12367	0.0140852	0.101904
ENSG00000051128.18	HOMER3	chr19	18929201	18941261	-	131.914	0.542202	0.0140838	0.101904
ENSG00000091140.13	DLD	chr7	107890970	107931730	+	5613.9	-0.224279	0.0141036	0.101974
ENSG00000175224.16	ATG13	chr11	46617527	46674818	+	2819.39	0.227735	0.01411	0.101974
ENSG00000152684.10	PELO	chr5	52787940	52804046	+	1590.51	0.245311	0.0141641	0.102311
ENSG00000047597.6	XK	chrX	37685756	37732130	+	303.698	-0.428801	0.0141739	0.102318
ENSG00000158104.11	HPD	chr12	121839527	121863596	-	12.1424	1.76355	0.0141878	0.102318
ENSG00000166123.13	GPT2	chr16	46884378	46931297	+	2987.38	-0.46797	0.0141812	0.102318
ENSG00000134317.17	GRHL1	chr2	9951693	10002277	+	405.693	0.379499	0.0142019	0.102364
ENSG00000118777.11	ABCG2	chr4	88090264	88231322	-	173.471	-0.487366	0.0142357	0.102514
ENSG00000169548.3	ZNF280A	chr22	22513736	22520270	-	19.6315	1.31947	0.0142378	0.102514
ENSG00000112406.4	HECA	chr6	139135112	139180802	+	1705.78	-0.259683	0.0142794	0.102758
ENSG00000105819.13	PMPCB	chr7	103297422	103329511	+	3939.72	-0.21745	0.0142958	0.102822
ENSG00000167889.12	MGAT5B	chr17	76868456	76950393	+	178.039	0.712555	0.0143172	0.102921
ENSG00000107295.9	SH3GL2	chr9	17579082	17797129	+	90.6947	-0.827457	0.0143422	0.103046
ENSG00000227500.9	SCAMP4	chr19	1905214	1926013	+	862.956	0.354745	0.014354	0.103075
ENSG00000116747.12	TROVE2	chr1	193059422	193091777	+	8050.15	-0.280155	0.0143621	0.103079
ENSG00000147050.14	KDM6A	chrX	44873177	45112602	+	3226.7	0.214218	0.0145284	0.104217
ENSG00000113048.16	MRPS27	chr5	72219409	72320646	-	6197.36	-0.221399	0.0145745	0.104372
ENSG00000159788.19	RGS12	chr4	3293028	3439913	+	488.025	0.324014	0.014581	0.104372
ENSG00000198276.15	UCKL1	chr20	63939829	63956415	-	857.634	-0.329314	0.0145714	0.104372
ENSG00000213694.3	S1PR3	chr9	88991447	89005010	+	115.774	-0.672133	0.014562	0.104372
ENSG00000122756.14	CNTFR	chr9	34551432	34590140	-	95.7193	0.686251	0.0146028	0.104417
ENSG00000170608.2	FOXA3	chr19	45863989	45873797	+	20.9346	1.23843	0.0145962	0.104417
ENSG00000103150.5	MLYCD	chr16	83899126	83927026	+	387.283	-0.376536	0.0146294	0.104552
ENSG00000119321.8	FKBP15	chr9	113161006	113221361	-	2038.7	-0.259777	0.0146428	0.104593
ENSG00000152192.7	POU4F1	chr13	78598362	78603560	-	2207.15	-0.240983	0.0147204	0.105091
ENSG00000138347.15	MYPN	chr10	68106117	68212017	+	12.785	1.6011	0.0147382	0.105163
ENSG00000143420.18	ENSA	chr1	150600851	150629612	-	7965.52	-0.271642	0.0147608	0.105238
ENSG00000175048.16	ZDHHC14	chr6	157381133	157678146	+	235.172	-0.489433	0.0147643	0.105238
ENSG00000049759.17	NEDD4L	chr18	58044367	58401540	+	948.446	0.297934	0.0147863	0.105339
ENSG00000047346.12	KIAA1370	chr15	52581317	52709817	-	489.583	0.344086	0.0148085	0.105385
ENSG00000204947.8	ZNF425	chr7	149102784	149126346	-	241.947	-0.472674	0.0148031	0.105385
ENSG00000079335.19	CDC14A	chr1	100345001	100520278	+	440.429	0.337581	0.0148678	0.105723
ENSG00000186625.13	KATNA1	chr6	149594873	149648972	-	1692.97	-0.246852	0.0148716	0.105723
ENSG00000169740.13	ZNF32	chr10	43643859	43648856	-	1235.8	0.260332	0.0148828	0.105747
ENSG00000160336.14	ZNF761	chr19	53431993	53458261	+	681.487	0.283491	0.0149137	0.105911
ENSG00000156110.13	ADK	chr10	74151185	74709303	+	2418.49	-0.310988	0.0150346	0.106693
ENSG00000273238.2	RP11-1263C18.3	chr4	573880	576300	-	28.2294	-1.25521	0.0150397	0.106693
ENSG00000112033.13	PPARD	chr6	35342558	35428191	+	321.264	0.395435	0.0150477	0.106694
ENSG00000123095.5	BHLHE41	chr12	26120026	26125127	-	100.741	-0.714349	0.0150883	0.106869
ENSG00000244187.7	TMEM141	chr9	136791355	136793257	+	674.731	0.291827	0.0150856	0.106869
ENSG00000104081.13	BMF	chr15	40087890	40108892	-	459.286	-0.394582	0.0151602	0.107257
ENSG00000170677.5	SOCS6	chr18	70288901	70330200	+	798.682	0.314027	0.015155	0.107257
ENSG00000177853.14	ZNF518A	chr10	96129715	96205288	+	5109.43	0.245512	0.0151669	0.107257
ENSG00000196653.11	ZNF502	chr3	44712643	44723831	+	51.0473	-0.891268	0.0151936	0.10739
ENSG00000203667.9	COX20	chr1	244835322	244845057	+	790.432	-0.342472	0.0152229	0.107541
ENSG00000198774.4	RASSF9	chr12	85800697	85836570	-	34.8827	0.940371	0.0152574	0.107728
ENSG00000107816.17	LZTS2	chr10	100996618	101007836	+	1669.75	0.341679	0.0152721	0.107771
ENSG00000164002.11	EXO5	chr1	40508741	40516556	+	105.8	-0.580514	0.0152794	0.107771
ENSG00000128918.14	ALDH1A2	chr15	57953424	58497866	-	869.92	-1.08334	0.0154032	0.108587
ENSG00000128394.16	APOBEC3F	chr22	39040604	39053910	+	122.448	0.613459	0.0154598	0.108929
ENSG00000119929.12	CUTC	chr10	99702558	99756134	+	1846.57	0.360548	0.0155276	0.109236
ENSG00000158201.9	ABHD3	chr18	21650897	21704805	-	1236.26	0.273873	0.0155137	0.109236
ENSG00000196792.11	STRN3	chr14	30893799	31026401	-	2362.88	0.233861	0.0155196	0.109236
ENSG00000163002.12	NUP35	chr2	183117513	183161680	+	1357.31	0.260594	0.0155632	0.109429
ENSG00000166016.5	ABTB2	chr11	34150988	34358008	-	361.944	0.347167	0.0155968	0.109608
ENSG00000167037.18	SGSM1	chr22	24806169	24927578	+	201.318	0.453554	0.0156107	0.109649
ENSG00000144504.15	ANKMY1	chr2	240479422	240569209	-	417.008	-0.332993	0.0156588	0.109872
ENSG00000261934.2	PCDHGA9	chr5	141402932	141512979	+	8.19572	2.03646	0.0156576	0.109872
ENSG00000144029.11	MRPS5	chr2	95087207	95149434	-	2467.07	-0.236664	0.0156738	0.10992
ENSG00000153976.2	HS3ST3A1	chr17	13495689	13601927	-	716.208	0.334168	0.0157289	0.110249
ENSG00000034693.14	PEX3	chr6	143450807	143490010	+	1251.54	-0.318709	0.0157512	0.110314
ENSG00000086717.18	PPEF1	chrX	18675909	18827921	+	37.2974	0.911525	0.0157545	0.110314
ENSG00000105556.11	MIER2	chr19	301444	344815	-	414.799	0.341304	0.0157698	0.110364
ENSG00000129353.14	SLC44A2	chr19	10602457	10644559	+	1076	-0.294551	0.0158143	0.110618
ENSG00000119782.13	FKBP1B	chr2	24049701	24063681	+	97.6596	-0.573197	0.0158674	0.110932
ENSG00000166831.8	RBPMS2	chr15	64739892	64775587	-	57.1634	0.738789	0.0159032	0.111125
ENSG00000139946.9	PELI2	chr14	56117814	56301526	+	1503.27	0.23894	0.0159371	0.111304
ENSG00000134864.10	GGACT	chr13	100530164	100589528	-	203.057	-0.692811	0.0159824	0.111563
ENSG00000166387.11	PPFIBP2	chr11	7513298	7657127	+	146.787	-0.673243	0.0159922	0.111574
ENSG00000105538.9	RASIP1	chr19	48720587	48740721	-	72.3266	0.696462	0.0160129	0.11166
ENSG00000138769.10	CDKL2	chr4	75578005	75630716	-	164.561	-0.525343	0.016039	0.111784
ENSG00000155034.18	FBXL18	chr7	5431335	5513798	-	293.851	-0.409955	0.0160796	0.112009
ENSG00000176597.11	B3GNT5	chr3	183253244	183298504	+	851.843	0.312025	0.0161053	0.11213
ENSG00000163884.3	KLF15	chr3	126342635	126357442	-	478.239	-0.397932	0.0162734	0.113202
ENSG00000198729.4	PPP1R14C	chr6	150143076	150250357	+	617.577	-0.323673	0.0162761	0.113202
ENSG00000079332.14	SAR1A	chr10	70147289	70170523	-	6499.5	0.272347	0.0163813	0.113876
ENSG00000180340.6	FZD2	chr17	44557459	44559570	+	289.439	-0.375408	0.0164082	0.114004
ENSG00000118058.20	KMT2A	chr11	118436490	118526832	+	6670.99	-0.237036	0.0164955	0.114434
ENSG00000153790.11	C7orf31	chr7	25134697	25180356	-	179.053	-0.479683	0.0164874	0.114434
ENSG00000198862.13	LTN1	chr21	28928144	28992956	-	4769.25	-0.234833	0.0164853	0.114434
ENSG00000204856.11	FAM216A	chr12	110468364	110490385	+	1993.17	-0.283457	0.0165241	0.114573
ENSG00000113739.10	STC2	chr5	173314713	173329503	-	4648.01	-0.455557	0.0165706	0.114786
ENSG00000136877.14	FPGS	chr9	127794597	127814327	+	1128.7	-0.255949	0.0165718	0.114786
ENSG00000110074.10	FOXRED1	chr11	126269055	126278131	+	1497.37	-0.271162	0.0165931	0.114875
ENSG00000101447.14	FAM83D	chr20	38926312	38953106	+	1351.32	0.350457	0.0166533	0.115232
ENSG00000156384.14	SFR1	chr10	104122058	104126385	+	708.002	0.422904	0.0167254	0.115613
ENSG00000186871.6	ERCC6L	chrX	72204657	72239047	-	2278.08	0.273165	0.016723	0.115613
ENSG00000102921.7	N4BP1	chr16	48538726	48620148	-	1495.06	0.252102	0.0167892	0.115994
ENSG00000172828.12	CES3	chr16	66961237	66975148	+	744.877	0.349032	0.0168928	0.11665
ENSG00000172725.13	CORO1B	chr11	67435510	67443821	-	1475.73	-0.270046	0.0169287	0.116838
ENSG00000089094.18	KDM2B	chr12	121429097	121581015	-	2453.3	0.274628	0.0170081	0.117326
ENSG00000136378.14	ADAMTS7	chr15	78759203	78811431	-	158.355	0.659116	0.017021	0.117355
ENSG00000167646.13	DNAAF3	chr19	55158661	55166722	-	187.248	0.47367	0.0170385	0.117416
ENSG00000120438.11	TCP1	chr6	159778498	159789749	-	19320.9	-0.288854	0.0170975	0.117616
ENSG00000130038.9	EFCAB4B	chr12	3606633	3764819	-	367.453	0.353198	0.017085	0.117616
ENSG00000162522.10	KIAA1522	chr1	32741885	32774970	+	793.77	0.278276	0.0170979	0.117616
ENSG00000165905.17	GYLTL1B	chr11	45921621	45929096	+	174.969	-0.517434	0.0171024	0.117616
ENSG00000090661.11	CERS4	chr19	8206736	8262421	+	391.816	0.366531	0.0171251	0.117712
ENSG00000120685.19	PROSER1	chr13	39009866	39038076	-	1436.46	-0.286411	0.017157	0.117752
ENSG00000142065.13	ZFP14	chr19	36334453	36379199	-	526.665	0.431079	0.0171486	0.117752
ENSG00000145555.14	MYO10	chr5	16661914	16936276	-	1812.63	0.244378	0.0171485	0.117752
ENSG00000133740.10	E2F5	chr8	85177225	85217158	+	1222.64	-0.332739	0.0171948	0.117931
ENSG00000213020.9	ZNF611	chr19	52702813	52735073	-	378.938	0.365352	0.0172007	0.117931
ENSG00000173041.11	ZNF680	chr7	64519884	64563106	-	1025.42	0.30606	0.0172307	0.118077
ENSG00000170379.20	TCAF2	chr7	143620952	143730409	+	33.5926	-1.07044	0.0172596	0.118215
ENSG00000203791.14	METTL10	chr10	124748149	124791870	-	525.666	0.38311	0.017277	0.118274
ENSG00000078549.14	ADCYAP1R1	chr7	31052461	31111479	+	481.667	-0.525133	0.0173003	0.118339
ENSG00000100678.18	SLC8A3	chr14	70044217	70189070	-	9.2339	-1.82884	0.0173039	0.118339
ENSG00000122566.20	HNRNPA2B1	chr7	26189927	26201529	-	14977.4	-0.331245	0.0173628	0.118681
ENSG00000023041.11	ZDHHC6	chr10	112424428	112446917	-	2421.5	-0.267734	0.0173992	0.11887
ENSG00000143674.10	RP5-862P8.2	chr1	233327768	233385148	+	3406.48	-0.239145	0.0174468	0.119074
ENSG00000182093.14	WRB	chr21	39380244	39428528	+	3052.97	0.351645	0.0174468	0.119074
ENSG00000115112.7	TFCP2L1	chr2	121216587	121285207	-	172.95	-0.567737	0.0174584	0.11908
ENSG00000152256.13	PDK1	chr2	172555373	172608669	+	2019.91	-0.424964	0.0174653	0.11908
ENSG00000117153.15	KLHL12	chr1	202891100	202928636	-	3242.23	-0.308614	0.0174862	0.119163
ENSG00000154309.8	DISP1	chr1	222872271	223005995	+	345.045	-0.354895	0.0175617	0.119616
ENSG00000167900.11	TK1	chr17	78174075	78187233	-	3484.56	0.242275	0.017594	0.119776
ENSG00000136114.15	THSD1	chr13	52377167	52406494	-	96.4716	-0.594415	0.017612	0.119838
ENSG00000196453.7	ZNF777	chr7	149431363	149461123	-	720.786	0.280436	0.017639	0.119961
ENSG00000105711.11	SCN1B	chr19	35030466	35040449	+	66.1308	-0.668757	0.0177034	0.120157
ENSG00000107518.16	ATRNL1	chr10	115093365	115948992	+	563.964	-0.372492	0.0177022	0.120157
ENSG00000112079.8	STK38	chr6	36493892	36547470	-	1404.68	0.243578	0.0176885	0.120157
ENSG00000229089.7	AC073464.10	chr2	94811046	94857282	-	64.2414	-0.757116	0.0177004	0.120157
ENSG00000111832.12	RWDD1	chr6	116571367	116597675	+	2544.2	-0.308795	0.0177947	0.120716
ENSG00000138613.13	APH1B	chr15	63276018	63309126	+	209.68	-0.484494	0.0178252	0.120838
ENSG00000170364.12	SETMAR	chr3	4303304	4317567	+	408.145	-0.358121	0.0178307	0.120838
ENSG00000174898.15	CATSPERD	chr19	5720677	5778734	+	12.1922	1.68745	0.0178608	0.120982
ENSG00000110719.9	TCIRG1	chr11	68039016	68050895	+	202.866	0.51627	0.0178966	0.121164
ENSG00000160991.15	ORAI2	chr7	102433106	102456821	+	661.246	-0.278251	0.0179378	0.121382
ENSG00000124615.18	MOCS1	chr6	39899578	39934551	-	840.507	-0.282481	0.0180932	0.122372
ENSG00000130779.19	CLIP1	chr12	122271432	122422632	-	3621	0.228608	0.0181048	0.122389
ENSG00000188818.12	ZDHHC11	chr5	795606	850986	-	117.338	0.566592	0.0181741	0.122796
ENSG00000129244.8	ATP1B2	chr17	7646627	7657768	+	33.0632	-1.00496	0.0182743	0.123411
ENSG00000136425.13	CIB2	chr15	78104606	78131544	-	563.803	0.314332	0.0182937	0.12348
[truncated: 11,495 more rows]
